# Supplementary material for: ﻿New Piper species from the eastern slopes of the Andes in northern South America
Source: PhytoKeys. 2022 Aug 26;206:25–48. doi: 10.3897/phytokeys.206.75971 (PMC9848990; doi:10.3897/phytokeys.206.75971)
Supplement: XML Treatment for Piper hoyoscardozii [file phytokeys.206.75971-treatment1.xml]

<!DOCTYPE tp:taxon-treatment
  PUBLIC "-//TaxonX//DTD Taxonomic Treatment Publishing DTD v0 20100105//EN" "tax-treatment-NSO.dtd">
<tp:taxon-treatment xmlns:tp="http://www.plazi.org/taxpub"><tp:treatment-meta><kwd-group><label>Taxon classification</label><kwd>
                <named-content content-type="kingdom">Plantae</named-content>
              </kwd><kwd>
                <named-content content-type="order">Piperales</named-content>
              </kwd><kwd>
                <named-content content-type="family">Piperaceae</named-content>
              </kwd></kwd-group><mixed-citation publication-type="journal"><person-group><name><surname>Trujillo</surname><given-names>William</given-names></name><name><surname>Trujillo</surname><given-names>Edwin Trujillo</given-names></name><name><surname>Ortiz-Morea</surname><given-names>Fausto Andrés</given-names></name><name><surname>Toro</surname><given-names>Diego A.</given-names></name><name><surname>Jaramillo</surname><given-names>M. Alejandra</given-names></name></person-group><article-title>﻿New <italic><tp:taxon-name><tp:taxon-name-part taxon-name-part-type="genus" reg="Piper">Piper</tp:taxon-name-part></tp:taxon-name></italic> species from the eastern slopes of the Andes in northern South America</article-title><source>PhytoKeys</source><day>26</day><month>08</month><year>2022</year><volume>206</volume><fpage>25</fpage><lpage>48</lpage><pub-id pub-id-type="doi">10.3897/phytokeys.206.75971</pub-id></mixed-citation></tp:treatment-meta><tp:nomenclature><label>﻿</label><tp:taxon-name>
              <object-id xmlns:xlink="http://www.w3.org/1999/xlink" content-type="arpha" xlink:type="simple">92B8727A-6424-595F-B81F-BE14E19F1C47</object-id>
              <tp:taxon-name-part taxon-name-part-type="genus" reg="Piper">Piper</tp:taxon-name-part>
              <tp:taxon-name-part taxon-name-part-type="species" reg="hoyoscardozii">hoyoscardozii</tp:taxon-name-part>
              <object-id xmlns:xlink="http://www.w3.org/1999/xlink" content-type="ipni" xlink:type="simple">urn:lsid:ipni.org:names:77303983-1</object-id>
            </tp:taxon-name><tp:taxon-authority>W. Trujillo-C &amp; M. A. Jaram.</tp:taxon-authority><tp:taxon-status xmlns:xlink="http://www.w3.org/1999/xlink" xlink:type="simple">sp. nov.</tp:taxon-status><xref ref-type="fig" rid="F1">Figs 1</xref><xref ref-type="fig" rid="F2">, 2</xref><xref ref-type="fig" rid="F3">, 3</xref><xref ref-type="fig" rid="F4">and 4</xref></tp:nomenclature><tp:treatment-sec sec-type="material" id="SECID0EUBBG"><title>Type.</title><p>Colombia. Caquetá: Florencia, vereda Sucre, 1076 m elev., <named-content xmlns:xlink="http://www.w3.org/1999/xlink" content-type="dwc:verbatimCoordinates" xlink:type="simple"><named-content content-type="geo-json" specific-use="{&#34;type&#34;:&#34;Point&#34;,&#34;coordinates&#34;:[-75.647222,1.797222]}" id="NCID0E4BBG" xlink:type="simple">1°47'50"N, 75°38'50"W</named-content></named-content>, 18 Oct 2020 [fr], <italic>F. Hoyos 049</italic> (Holotype COL, Isotype COAH, HUA, UMNG)</p></tp:treatment-sec><tp:treatment-sec sec-type="diagnosis" id="SECID0EECBG"><title>Diagnosis.</title><p><italic><tp:taxon-name><tp:taxon-name-part taxon-name-part-type="genus" reg="Piper">Piper</tp:taxon-name-part><tp:taxon-name-part taxon-name-part-type="species" reg="hoyoscardozii">hoyoscardozii</tp:taxon-name-part></tp:taxon-name></italic> W. Trujillo &amp; M. A. Jaram. is similar to <italic><tp:taxon-name><tp:taxon-name-part taxon-name-part-type="genus" reg="Piper">P.</tp:taxon-name-part><tp:taxon-name-part taxon-name-part-type="species" reg="dryadum">dryadum</tp:taxon-name-part></tp:taxon-name></italic> C. DC. (1891:221) and <italic><tp:taxon-name><tp:taxon-name-part taxon-name-part-type="genus" reg="Piper">P.</tp:taxon-name-part><tp:taxon-name-part taxon-name-part-type="species" reg="flagellicuspe">flagellicuspe</tp:taxon-name-part></tp:taxon-name></italic> Trel. &amp; Yunck. (1950:59) from which it is easily distinguished by peduncles 2–3 cm long, spikes long-apiculate and fruit with stigmas sessile vs. peduncle 0.5–1 cm long, spikes not-apiculate and fruit with stigmas on a short style in <italic><tp:taxon-name><tp:taxon-name-part taxon-name-part-type="genus" reg="Piper">P.</tp:taxon-name-part><tp:taxon-name-part taxon-name-part-type="species" reg="flagellicuspe">flagellicuspe</tp:taxon-name-part></tp:taxon-name></italic> and <italic><tp:taxon-name><tp:taxon-name-part taxon-name-part-type="genus" reg="Piper">P.</tp:taxon-name-part><tp:taxon-name-part taxon-name-part-type="species" reg="dryadum">dryadum</tp:taxon-name-part></tp:taxon-name></italic>.</p></tp:treatment-sec><tp:treatment-sec sec-type="description" id="SECID0EBEBG"><title>Description.</title><p><bold><italic>Shrub</italic></bold> with sarmentose branches. Internodes (1)3–7 cm long, smooth, green, pubescent, trichomes pluricellular, uniseriate, 1–2.3 mm long, idioblasts not visible. <bold><italic><tp:taxon-name><tp:taxon-name-part taxon-name-part-type="genus" reg="Prophylls">Prophylls</tp:taxon-name-part></tp:taxon-name></italic></bold> caducous, 1.2–1.5 cm long, green-whitish, pubescent, trichomes pluricellular, uniseriate, 0.2–1.0 mm long, dispersed on the abaxial surface, idioblasts not visible. <bold><italic>Petioles</italic></bold> uniform in size along all axes, 0.5–0.8 cm long, vaginate on the basal half, smooth and pubescent. <bold><italic>Leaf-blades</italic></bold> membranaceous, drying black, uniform in shape and size on all nodes, (5)6–7 × (13)15–17 cm, elliptic, symmetric, base cordate to rounded, apex acuminate; leaf blade smooth, pubescent on both surfaces, trichomes pluricellular, uniseriate, 0.5–2.3 mm long, dispersed on the adaxial surface, along first and second order nerves and dispersed on the areolas and third order nerves of the abaxial surface, eciliate; pinnately nerved from the lower 1/3, 2–3 nerves on each side, with spacing uniform or decreasing and angle increasing gradually towards the base, eucamptodromous, tertiary veins percurrent. <bold><italic>Inflorescence</italic></bold> and <bold><italic>infructescence</italic></bold> a simple spike, erect; peduncle 2–3 cm long, pubescent, green; rachis in flower 4–7 cm long, rachis in fruit 7–9 cm long, rachis with a 10–15 mm long, sterile green apical extension, fruits densely grouped along the rachis. <bold><italic>Floral bracts</italic></bold> cucullate, reddish in flower, triangular from above, 0.4–0.6 × 0.7–0.8 mm, glabrous on the adaxial surface, margin fimbriate, bracts forming bands around the spike. <bold><italic>Flowers</italic></bold> with four stamens, filaments 0.6–0.8 mm long, anthers 0.4–0.6 × 0.5–0.7 mm, longitudinally dehiscent, dithecous, with connective not protruding, glabrate, idioblasts not evident, black when dried. Sessile stigmas. <bold><italic>Fruits</italic></bold> rectangular, laterally compressed, green when alive and black when dry, 0.9–1.2 × 1.5–1.9 mm, pubescent, partially immersed in the rachis, with persistent sessile stigmas, 0.05–0.1 mm. Seeds oblong, laterally compressed, brown, smooth, 0.8–1 × 0.8–1.1 mm.</p></tp:treatment-sec><tp:treatment-sec sec-type="distribution" id="SECID0EJFBG"><title>Distribution and habitat.</title><p><italic><tp:taxon-name><tp:taxon-name-part taxon-name-part-type="genus" reg="Piper">Piper</tp:taxon-name-part><tp:taxon-name-part taxon-name-part-type="species" reg="hoyoscardozii">hoyoscardozii</tp:taxon-name-part></tp:taxon-name></italic> is a shade-loving sarmentose shrub that grows on trees and rocks. It is known from the Amazonian slope of the Andes in southern Colombia and Ecuador, between 1000–1500 m in elevation (Fig. <xref ref-type="fig" rid="F2">2</xref>).</p><fig id="F2" position="float" orientation="portrait"><object-id xmlns:xlink="http://www.w3.org/1999/xlink" content-type="doi" xlink:type="simple">10.3897/phytokeys.206.75971.figure2</object-id><object-id xmlns:xlink="http://www.w3.org/1999/xlink" content-type="arpha" xlink:type="simple">C0234058-0DEC-500E-8338-BED859B631CD</object-id><label>Figure 2.</label><caption><p>The locality of four new <italic><tp:taxon-name><tp:taxon-name-part taxon-name-part-type="genus" reg="Piper">Piper</tp:taxon-name-part></tp:taxon-name></italic> species from the Andes eastern slopes of Colombia, Ecuador and Peru.</p></caption><graphic xmlns:xlink="http://www.w3.org/1999/xlink" xlink:href="phytokeys-206-025_article-75971__-g002.jpg" position="float" orientation="portrait" xlink:type="simple" id="oo_735634.jpg"><uri content-type="original_file" xlink:type="simple">https://binary.pensoft.net/fig/735634</uri></graphic></fig></tp:treatment-sec><tp:treatment-sec sec-type="phenology" id="SECID0ESGBG"><title>Phenology.</title><p>Flowering specimens were collected in July. Fruiting specimens were collected in August.</p></tp:treatment-sec><tp:treatment-sec sec-type="etymology" id="SECID0EXGBG"><title>Etymology.</title><p>This species name is dedicated to Fernando Hoyos Cardozo, a great companion during our floristic explorations of the Amazonian foothills and who collected the type specimen of this species in Caquetá.</p></tp:treatment-sec><tp:treatment-sec sec-type="conservation status" id="SECID0E3GBG"><title>Conservation status.</title><p>This species is known from six specimen collections representing two subpopulations. The locations where it occurs are threatened by deforestation and expansion of the agriculture frontier, especially extensive cattle ranching. The extent of occurrence (<abbrev xmlns:xlink="http://www.w3.org/1999/xlink" xlink:title="extent of occurrence" id="ABBRID0ECHBG" xlink:type="simple">EOO</abbrev>) of 876 km<sup>2</sup> and area of occupancy (<abbrev xmlns:xlink="http://www.w3.org/1999/xlink" xlink:title="area of occupancy" id="ABBRID0EIHBG" xlink:type="simple">AOO</abbrev>) of 16 km<sup>2</sup> are small, which, together with the continuing decline in quality of habitat, suggests it is Endangered [EN B1a+B2a].</p></tp:treatment-sec><tp:treatment-sec sec-type="Phylogenetic relationships" id="SECID0EOHBG"><title>Phylogenetic relationships.</title><p><italic><tp:taxon-name><tp:taxon-name-part taxon-name-part-type="genus" reg="Piper">Piper</tp:taxon-name-part><tp:taxon-name-part taxon-name-part-type="species" reg="hoyoscardozii">hoyoscardozii</tp:taxon-name-part></tp:taxon-name></italic> belongs to the large clade <italic><tp:taxon-name><tp:taxon-name-part taxon-name-part-type="genus" reg="Radula">Radula</tp:taxon-name-part></tp:taxon-name></italic>. A group of medium-size shrubs, mostly self-supporting, but some species are herbs or lianescent shrubs; leaves are plinerved or pinnately nerved. Flowers are densely arranged in spikes forming banding patterns and inflorescences can be erect or distally curved. Furthermore, this species is closely related to the clade of sarmentose shrubs occurring in wet tropical forests in Central America and the western slopes of the west Cordillera in Colombia (the latter corresponds largely to the Chocó Region) that includes <italic><tp:taxon-name><tp:taxon-name-part taxon-name-part-type="genus" reg="Piper">P.</tp:taxon-name-part><tp:taxon-name-part taxon-name-part-type="species" reg="brachypodon">brachypodon</tp:taxon-name-part></tp:taxon-name></italic> C. DC. (1869:327), <italic><tp:taxon-name><tp:taxon-name-part taxon-name-part-type="genus" reg="Piper">P.</tp:taxon-name-part><tp:taxon-name-part taxon-name-part-type="species" reg="cavendishioides">cavendishioides</tp:taxon-name-part></tp:taxon-name></italic> Trel. &amp; Yunck. (<xref ref-type="bibr" rid="B32">Trelease and Yuncker 1950</xref>: 85), <italic><tp:taxon-name><tp:taxon-name-part taxon-name-part-type="genus" reg="Piper">P.</tp:taxon-name-part><tp:taxon-name-part taxon-name-part-type="species" reg="dryadum">dryadum</tp:taxon-name-part></tp:taxon-name></italic>, <italic><tp:taxon-name><tp:taxon-name-part taxon-name-part-type="genus" reg="Piper">P.</tp:taxon-name-part><tp:taxon-name-part taxon-name-part-type="species" reg="flagellicuspe">flagellicuspe</tp:taxon-name-part></tp:taxon-name></italic>, <italic><tp:taxon-name><tp:taxon-name-part taxon-name-part-type="genus" reg="Piper">P.</tp:taxon-name-part><tp:taxon-name-part taxon-name-part-type="species" reg="ottoniifolium">ottoniifolium</tp:taxon-name-part></tp:taxon-name></italic> C. DC. (1866:213), <italic><tp:taxon-name><tp:taxon-name-part taxon-name-part-type="genus" reg="Piper">P.</tp:taxon-name-part><tp:taxon-name-part taxon-name-part-type="species" reg="oxystachyum">oxystachyum</tp:taxon-name-part></tp:taxon-name></italic> C. DC. (1898:255) and <italic><tp:taxon-name><tp:taxon-name-part taxon-name-part-type="genus" reg="Piper">P.</tp:taxon-name-part><tp:taxon-name-part taxon-name-part-type="species" reg="novogranatense">novogranatense</tp:taxon-name-part></tp:taxon-name></italic> C. DC. (1869:313) (<xref ref-type="bibr" rid="B18">Jaramillo et al. 2008</xref>).</p><fig id="F3" position="float" orientation="portrait"><object-id xmlns:xlink="http://www.w3.org/1999/xlink" content-type="doi" xlink:type="simple">10.3897/phytokeys.206.75971.figure3</object-id><object-id xmlns:xlink="http://www.w3.org/1999/xlink" content-type="arpha" xlink:type="simple">BC0A56A7-851B-55C2-8735-461C2E0E18D7</object-id><label>Figure 3.</label><caption><p><italic><tp:taxon-name><tp:taxon-name-part taxon-name-part-type="genus" reg="Piper">Piper</tp:taxon-name-part><tp:taxon-name-part taxon-name-part-type="species" reg="hoyoscardozii">hoyoscardozii</tp:taxon-name-part></tp:taxon-name></italic><bold>A</bold> sympodial branch <bold>B</bold> magnified view of the infrutescence <bold>C</bold> floral bract view from above <bold>D</bold> floral bract side view <bold>E</bold> anthers and distal portion of the filament <bold>F</bold> fruit side view <bold>G</bold> seed <bold>H</bold> floral diagram. Illustration by Marcela Morales based on <italic>F. Hoyos 049</italic> COAH.</p></caption><graphic xmlns:xlink="http://www.w3.org/1999/xlink" xlink:href="phytokeys-206-025_article-75971__-g003.jpg" position="float" orientation="portrait" xlink:type="simple" id="oo_735635.jpg"><uri content-type="original_file" xlink:type="simple">https://binary.pensoft.net/fig/735635</uri></graphic></fig></tp:treatment-sec><tp:treatment-sec sec-type="discussion" id="SECID0EFMBG"><title>Discussion.</title><p><italic><tp:taxon-name><tp:taxon-name-part taxon-name-part-type="genus" reg="Piper">Piper</tp:taxon-name-part><tp:taxon-name-part taxon-name-part-type="species" reg="hoyoscardozii">hoyoscardozii</tp:taxon-name-part></tp:taxon-name></italic> is a sarmentose shrub, a habit not commonly observed amongst <italic><tp:taxon-name><tp:taxon-name-part taxon-name-part-type="genus" reg="Piper">Piper</tp:taxon-name-part></tp:taxon-name></italic> species in the study region (eastern slope of the Andes). The phylogeny (Fig. <xref ref-type="fig" rid="F1">1</xref>) places <italic><tp:taxon-name><tp:taxon-name-part taxon-name-part-type="genus" reg="Piper">P.</tp:taxon-name-part><tp:taxon-name-part taxon-name-part-type="species" reg="hoyoscardozii">hoyoscardozii</tp:taxon-name-part></tp:taxon-name></italic> sister to other climbing <italic><tp:taxon-name><tp:taxon-name-part taxon-name-part-type="genus" reg="Piper">Piper</tp:taxon-name-part></tp:taxon-name></italic> species occurring on the western slope of the Andes and wetter parts of Mesoamerica. Here we provide a comparative table for the climbing <italic><tp:taxon-name><tp:taxon-name-part taxon-name-part-type="genus" reg="Piper">Piper</tp:taxon-name-part></tp:taxon-name></italic> species included in the phylogeny (Table <xref ref-type="table" rid="T2">2</xref>). <italic><tp:taxon-name><tp:taxon-name-part taxon-name-part-type="genus" reg="Piper">P.</tp:taxon-name-part><tp:taxon-name-part taxon-name-part-type="species" reg="hoyoscardozii">hoyoscardozii</tp:taxon-name-part></tp:taxon-name></italic> is easily differentiated because its spikes (in flower and fruit) have a long peduncle and a long apiculate apex.</p><table-wrap id="T2" position="float" orientation="portrait"><label>Table 2.</label><caption><p>Comparison of <italic><tp:taxon-name><tp:taxon-name-part taxon-name-part-type="genus" reg="Piper">Piper</tp:taxon-name-part><tp:taxon-name-part taxon-name-part-type="species" reg="hoyoscardozii">hoyoscardozii</tp:taxon-name-part></tp:taxon-name></italic> with related species of scandent habit.</p></caption><table id="TID0ED2AI" rules="all"><tbody><tr><th rowspan="1" colspan="1">Species</th><th rowspan="1" colspan="1">Internodes indument</th><th rowspan="1" colspan="1">Secondary nerves branch</th><th rowspan="1" colspan="1">Peduncle length</th><th rowspan="1" colspan="1">Rachis length</th><th rowspan="1" colspan="1">Spike a pex</th><th rowspan="1" colspan="1">Distribution</th></tr><tr><td rowspan="1" colspan="1">
                      <bold><italic><tp:taxon-name><tp:taxon-name-part taxon-name-part-type="genus" reg="Piper">P.</tp:taxon-name-part><tp:taxon-name-part taxon-name-part-type="species" reg="brachypodon">brachypodon</tp:taxon-name-part></tp:taxon-name></italic> (Benth.) C. DC.</bold>
                    </td><td rowspan="1" colspan="1">glabrous</td><td rowspan="1" colspan="1">from the lower half</td><td rowspan="1" colspan="1">1 cm</td><td rowspan="1" colspan="1">5–7 cm</td><td rowspan="1" colspan="1">obtuse</td><td rowspan="1" colspan="1">Chocó Region</td></tr><tr><td rowspan="1" colspan="1">
                      <bold><italic><tp:taxon-name><tp:taxon-name-part taxon-name-part-type="genus" reg="Piper">P.</tp:taxon-name-part><tp:taxon-name-part taxon-name-part-type="species" reg="cavendishioides">cavendishioides</tp:taxon-name-part></tp:taxon-name></italic> Trel. &amp; Yunck.</bold>
                    </td><td rowspan="1" colspan="1">tomentulose</td><td rowspan="1" colspan="1">from the lower one-fourth or one-third</td><td rowspan="1" colspan="1">1 cm</td><td rowspan="1" colspan="1">7–8 cm</td><td rowspan="1" colspan="1">obtuse</td><td rowspan="1" colspan="1">Chocó Region</td></tr><tr><td rowspan="1" colspan="1">
                      <bold><italic><tp:taxon-name><tp:taxon-name-part taxon-name-part-type="genus" reg="Piper">P.</tp:taxon-name-part><tp:taxon-name-part taxon-name-part-type="species" reg="dryadum">dryadum</tp:taxon-name-part></tp:taxon-name></italic> C. DC.</bold>
                    </td><td rowspan="1" colspan="1">pubescent</td><td rowspan="1" colspan="1">from the lower third</td><td rowspan="1" colspan="1">0.5–1 cm</td><td rowspan="1" colspan="1">5–6 cm</td><td rowspan="1" colspan="1">obtuse</td><td rowspan="1" colspan="1">Mesoamerica and Chocó Region</td></tr><tr><td rowspan="1" colspan="1">
                      <bold><italic><tp:taxon-name><tp:taxon-name-part taxon-name-part-type="genus" reg="Piper">P.</tp:taxon-name-part><tp:taxon-name-part taxon-name-part-type="species" reg="flagellicuspe">flagellicuspe</tp:taxon-name-part></tp:taxon-name></italic> Trel. &amp; Yunck.</bold>
                    </td><td rowspan="1" colspan="1">velvety</td><td rowspan="1" colspan="1">from the lower half</td><td rowspan="1" colspan="1">0.5 cm</td><td rowspan="1" colspan="1">4 cm</td><td rowspan="1" colspan="1">obtuse</td><td rowspan="1" colspan="1">Chocó Region</td></tr><tr><td rowspan="1" colspan="1">
                      <bold><italic><tp:taxon-name><tp:taxon-name-part taxon-name-part-type="genus" reg="Piper">P.</tp:taxon-name-part><tp:taxon-name-part taxon-name-part-type="species" reg="novogranatense">novogranatense</tp:taxon-name-part></tp:taxon-name></italic> C. DC.</bold>
                    </td><td rowspan="1" colspan="1">glabrous</td><td rowspan="1" colspan="1">from the lower third</td><td rowspan="1" colspan="1">0.5 cm</td><td rowspan="1" colspan="1">4 cm</td><td rowspan="1" colspan="1">obtuse</td><td rowspan="1" colspan="1">Chocó Region</td></tr><tr><td rowspan="1" colspan="1">
                      <bold><italic><tp:taxon-name><tp:taxon-name-part taxon-name-part-type="genus" reg="Piper">P.</tp:taxon-name-part><tp:taxon-name-part taxon-name-part-type="species" reg="ottoniaefolium">ottoniaefolium</tp:taxon-name-part></tp:taxon-name></italic> C. DC.</bold>
                    </td><td rowspan="1" colspan="1">glabrous</td><td rowspan="1" colspan="1">near the base</td><td rowspan="1" colspan="1">0.5–1 cm</td><td rowspan="1" colspan="1">6–8 cm</td><td rowspan="1" colspan="1">obtuse</td><td rowspan="1" colspan="1">Chocó Region</td></tr><tr><td rowspan="1" colspan="1">
                      <bold><italic><tp:taxon-name><tp:taxon-name-part taxon-name-part-type="genus" reg="Piper">P.</tp:taxon-name-part><tp:taxon-name-part taxon-name-part-type="species" reg="xanthostachyum">xanthostachyum</tp:taxon-name-part></tp:taxon-name></italic> C. DC.</bold>
                    </td><td rowspan="1" colspan="1">glabrous</td><td rowspan="1" colspan="1">from the lower third</td><td rowspan="1" colspan="1">0.5–1 cm</td><td rowspan="1" colspan="1">5–6.5</td><td rowspan="1" colspan="1">obtuse</td><td rowspan="1" colspan="1">Mesoamerica and western slope of the Andes</td></tr><tr><td rowspan="1" colspan="1">
                      <bold><italic><tp:taxon-name><tp:taxon-name-part taxon-name-part-type="genus" reg="Piper">P.</tp:taxon-name-part><tp:taxon-name-part taxon-name-part-type="species" reg="hoyoscardozii">hoyoscardozii</tp:taxon-name-part></tp:taxon-name></italic> W. Trujillo &amp; M. A. Jaram.</bold>
                    </td><td rowspan="1" colspan="1">pubescent</td><td rowspan="1" colspan="1">from the lower third</td><td rowspan="1" colspan="1">2–3 cm</td><td rowspan="1" colspan="1">7–9 cm</td><td rowspan="1" colspan="1">long apiculate</td><td rowspan="1" colspan="1">Eastern slope of the northern Andes</td></tr></tbody></table></table-wrap><fig id="F4" position="float" orientation="portrait"><object-id xmlns:xlink="http://www.w3.org/1999/xlink" content-type="doi" xlink:type="simple">10.3897/phytokeys.206.75971.figure4</object-id><object-id xmlns:xlink="http://www.w3.org/1999/xlink" content-type="arpha" xlink:type="simple">8E2C9571-B7D6-5DAC-9345-0C0C39DFE581</object-id><label>Figure 4.</label><caption><p><italic><tp:taxon-name><tp:taxon-name-part taxon-name-part-type="genus" reg="Piper">Piper</tp:taxon-name-part><tp:taxon-name-part taxon-name-part-type="species" reg="hoyoscardozii">hoyoscardozii</tp:taxon-name-part></tp:taxon-name></italic><bold>A</bold> growth form, scandent shrub <bold>B</bold> upper leaf surfaces and spike <bold>C</bold> infructescence <bold>D</bold> leaf base and prophyll. Photos from <italic>F. Hoyos 049</italic> by F. Hoyos</p></caption><graphic xmlns:xlink="http://www.w3.org/1999/xlink" xlink:href="phytokeys-206-025_article-75971__-g004.jpg" position="float" orientation="portrait" xlink:type="simple" id="oo_735636.jpg"><uri content-type="original_file" xlink:type="simple">https://binary.pensoft.net/fig/735636</uri></graphic></fig></tp:treatment-sec><tp:treatment-sec sec-type="material" id="SECID0EB1BG"><title>Specimens examined.</title><p><bold>Colombia</bold>: Caquetá, Florencia, vereda Tarqui, monumento Divino Niño, 1570 m elev., <named-content xmlns:xlink="http://www.w3.org/1999/xlink" content-type="dwc:verbatimCoordinates" xlink:type="simple"><named-content content-type="geo-json" specific-use="{&#34;type&#34;:&#34;Point&#34;,&#34;coordinates&#34;:[-75.664667,1.833417]}" id="NCID0EM1BG" xlink:type="simple">1°50'0.3"N, 75°39'52.8"W</named-content></named-content>, 30 Aug 2020 [fl], <italic>W. Trujillo &amp; F. Hoyos 4120</italic> (COAH, UMNG).; vereda Tarqui, quebrada Tarqui, 1530 m elev., <named-content xmlns:xlink="http://www.w3.org/1999/xlink" content-type="dwc:verbatimCoordinates" xlink:type="simple"><named-content content-type="geo-json" specific-use="{&#34;type&#34;:&#34;Point&#34;,&#34;coordinates&#34;:[-75.661667,1.841111]}" id="NCID0EW1BG" xlink:type="simple">1°50'28"N, 75°39'42"W</named-content></named-content>, 20 Aug 2020 [42], <italic>W. Trujillo 4099</italic> (COAH); corregimiento El Caraño, vereda Sucre. 1076 m elev., <named-content xmlns:xlink="http://www.w3.org/1999/xlink" content-type="dwc:verbatimCoordinates" xlink:type="simple"><named-content content-type="geo-json" specific-use="{&#34;type&#34;:&#34;Point&#34;,&#34;coordinates&#34;:[-75.647361,1.797444]}" id="NCID0EA2BG" xlink:type="simple">1°47'50.8"N, 75°38'50.5"W</named-content></named-content>, 8 Jul 2014 [fl], <italic>W. Trujillo 3130</italic> (COAH); vereda Sucre, Finca campamento Sucre. <named-content xmlns:xlink="http://www.w3.org/1999/xlink" content-type="dwc:verbatimCoordinates" xlink:type="simple"><named-content content-type="geo-json" specific-use="{&#34;type&#34;:&#34;Point&#34;,&#34;coordinates&#34;:[-75.651417,1.781111]}" id="NCID0EK2BG" xlink:type="simple">1°46'52"N, 75°39'5.1"W</named-content></named-content>. 1050 m elev,. 5 Jul 2012 [fl]. <italic>W. Trujillo &amp; C. Malambo 2400</italic>; vereda Sucre, vía antigua Florencia-Huila, <named-content xmlns:xlink="http://www.w3.org/1999/xlink" content-type="dwc:verbatimCoordinates" xlink:type="simple"><named-content content-type="geo-json" specific-use="{&#34;type&#34;:&#34;Point&#34;,&#34;coordinates&#34;:[-75.647306,1.797444]}" id="NCID0EU2BG" xlink:type="simple">1°47'50.8"N, 75°38'50.3"W</named-content></named-content>, 1000 m elev., 24 Sep 2020 [fl], <italic>F. Hoyos 042</italic> (COAH). <bold>Ecuador.</bold> Napo, Parque Nacional Sumaco-Galeras, <named-content xmlns:xlink="http://www.w3.org/1999/xlink" content-type="dwc:verbatimCoordinates" xlink:type="simple"><named-content content-type="geo-json" specific-use="{&#34;type&#34;:&#34;Point&#34;,&#34;coordinates&#34;:[-77.566667,-0.833333]}" id="NCID0EA3BG" xlink:type="simple">0°50'S, 77°34'W</named-content></named-content>, 1090 m elev., 27 Oct 2005 [fr], <italic>J. Homeier &amp; M.A. Chinchero 2000</italic> (MO).</p></tp:treatment-sec><tp:treatment-sec><!--Section generated to contain objects referenced in tp:taxon-treatment.--><fig id="F1" position="float" orientation="portrait"><object-id xmlns:xlink="http://www.w3.org/1999/xlink" content-type="doi" xlink:type="simple">10.3897/phytokeys.206.75971.figure1</object-id><object-id xmlns:xlink="http://www.w3.org/1999/xlink" content-type="arpha" xlink:type="simple">3A3E646D-859D-50B1-89CF-E65121CB8D52</object-id><label>Figure 1.</label><caption><p>Phylogenetic relationships of species described in this manuscript, based on Maximum Likelihood analysis of nrITS sequences. New species are shown in bold. Species with peltate leaves are underlined. Numbers above branches are <abbrev xmlns:xlink="http://www.w3.org/1999/xlink" xlink:title="Maximum Likelihood" id="ABBRID0EN6AG" xlink:type="simple">ML</abbrev> bootstrap support values (&gt; 80).</p></caption><graphic xmlns:xlink="http://www.w3.org/1999/xlink" xlink:href="phytokeys-206-025_article-75971__-g001.jpg" position="float" orientation="portrait" xlink:type="simple" id="oo_735633.jpg"><uri content-type="original_file" xlink:type="simple">https://binary.pensoft.net/fig/735633</uri></graphic></fig></tp:treatment-sec><ref-list><ref id="B32"><mixed-citation xmlns:xlink="http://www.w3.org/1999/xlink" xlink:type="simple"><person-group><name name-style="western"><surname>Trelease</surname><given-names>W</given-names></name><name name-style="western"><surname>Yuncker</surname><given-names>TG</given-names></name></person-group> (<year>1950</year>) The <tp:taxon-name><tp:taxon-name-part taxon-name-part-type="family">Piperaceae</tp:taxon-name-part></tp:taxon-name> of Northern South America. University of Illinois Press, Indiana.</mixed-citation></ref><ref id="B18"><mixed-citation xmlns:xlink="http://www.w3.org/1999/xlink" xlink:type="simple"><person-group><name name-style="western"><surname>Jaramillo</surname><given-names>MA</given-names></name><name name-style="western"><surname>Callejas-Posada</surname><given-names>R</given-names></name><name name-style="western"><surname>Davidson</surname><given-names>C</given-names></name><name name-style="western"><surname>Smith</surname><given-names>JF</given-names></name><name name-style="western"><surname>Stevens</surname><given-names>AC</given-names></name><name name-style="western"><surname>Tepe</surname><given-names>EJ</given-names></name><name name-style="western"><surname>Editor</surname><given-names>C</given-names></name><name name-style="western"><surname>Plunkett</surname><given-names>GM</given-names></name></person-group> (<year>2008</year>) <article-title>A Phylogeny of the Tropical Genus <tp:taxon-name><tp:taxon-name-part taxon-name-part-type="genus">Piper</tp:taxon-name-part></tp:taxon-name> Using ITS and the Chloroplast Intron psbJ – petA.</article-title><source>Systematic Botany</source><volume>33</volume>(<issue>4</issue>): <fpage>647</fpage>–<lpage>660</lpage>. <ext-link xlink:type="simple" ext-link-type="doi" xlink:href="10.1600/036364408786500244">https://doi.org/10.1600/036364408786500244</ext-link></mixed-citation></ref></ref-list></tp:taxon-treatment>
