# Supplementary material for: ﻿New Piper species from the eastern slopes of the Andes in northern South America
Source: PhytoKeys. 2022 Aug 26;206:25–48. doi: 10.3897/phytokeys.206.75971 (PMC9848990; doi:10.3897/phytokeys.206.75971)
Supplement: XML Treatment for Piper indiwasii [file phytokeys.206.75971-treatment2.xml]

<!DOCTYPE tp:taxon-treatment
  PUBLIC "-//TaxonX//DTD Taxonomic Treatment Publishing DTD v0 20100105//EN" "tax-treatment-NSO.dtd">
<tp:taxon-treatment xmlns:tp="http://www.plazi.org/taxpub"><tp:treatment-meta><kwd-group><label>Taxon classification</label><kwd>
                <named-content content-type="kingdom">Plantae</named-content>
              </kwd><kwd>
                <named-content content-type="order">Piperales</named-content>
              </kwd><kwd>
                <named-content content-type="family">Piperaceae</named-content>
              </kwd></kwd-group><mixed-citation publication-type="journal"><person-group><name><surname>Trujillo</surname><given-names>William</given-names></name><name><surname>Trujillo</surname><given-names>Edwin Trujillo</given-names></name><name><surname>Ortiz-Morea</surname><given-names>Fausto Andrés</given-names></name><name><surname>Toro</surname><given-names>Diego A.</given-names></name><name><surname>Jaramillo</surname><given-names>M. Alejandra</given-names></name></person-group><article-title>﻿New <italic><tp:taxon-name><tp:taxon-name-part taxon-name-part-type="genus" reg="Piper">Piper</tp:taxon-name-part></tp:taxon-name></italic> species from the eastern slopes of the Andes in northern South America</article-title><source>PhytoKeys</source><day>26</day><month>08</month><year>2022</year><volume>206</volume><fpage>25</fpage><lpage>48</lpage><pub-id pub-id-type="doi">10.3897/phytokeys.206.75971</pub-id></mixed-citation></tp:treatment-meta><tp:nomenclature><label>﻿</label><tp:taxon-name>
              <object-id xmlns:xlink="http://www.w3.org/1999/xlink" content-type="arpha" xlink:type="simple">138BB73E-0D57-5BDD-893D-64DB4B7025B4</object-id>
              <tp:taxon-name-part taxon-name-part-type="genus" reg="Piper">Piper</tp:taxon-name-part>
              <tp:taxon-name-part taxon-name-part-type="species" reg="indiwasii">indiwasii</tp:taxon-name-part>
              <object-id xmlns:xlink="http://www.w3.org/1999/xlink" content-type="ipni" xlink:type="simple">urn:lsid:ipni.org:names:77303984-1</object-id>
            </tp:taxon-name><tp:taxon-authority>W. Trujillo-C &amp; M. A. Jaram.</tp:taxon-authority><tp:taxon-status xmlns:xlink="http://www.w3.org/1999/xlink" xlink:type="simple">sp. nov.</tp:taxon-status><xref ref-type="fig" rid="F1">Figs 1</xref><xref ref-type="fig" rid="F2">, 2</xref><xref ref-type="fig" rid="F5">, 5</xref><xref ref-type="fig" rid="F6">and 6</xref></tp:nomenclature><tp:treatment-sec sec-type="material" id="SECID0EB5BG"><title>Type.</title><p>Colombia. Caquetá, municipio de San José del Fragua, ronda de bosque cerca al balneario Villa Collazos sobre el rio Fragua, <named-content xmlns:xlink="http://www.w3.org/1999/xlink" content-type="dwc:verbatimCoordinates" xlink:type="simple"><named-content content-type="geo-json" specific-use="{&#34;type&#34;:&#34;Point&#34;,&#34;coordinates&#34;:[-75.991111,1.334444]}" id="NCID0EK5BG" xlink:type="simple">1°20'04"N, 75°59'28"W</named-content></named-content>, 395 m elev., 14 May 2020, <italic>M. Angulo 1550</italic> (Holotype COL, Isoptype COAH, HUA, HUAZ, UMNG).</p><fig id="F5" position="float" orientation="portrait"><object-id xmlns:xlink="http://www.w3.org/1999/xlink" content-type="doi" xlink:type="simple">10.3897/phytokeys.206.75971.figure5</object-id><object-id xmlns:xlink="http://www.w3.org/1999/xlink" content-type="arpha" xlink:type="simple">1EEBBDEB-65D1-58C8-AEBB-68A3D8B24CDD</object-id><label>Figure 5.</label><caption><p><italic><tp:taxon-name><tp:taxon-name-part taxon-name-part-type="genus" reg="Piper">Piper</tp:taxon-name-part><tp:taxon-name-part taxon-name-part-type="species" reg="indiwasii">indiwasii</tp:taxon-name-part></tp:taxon-name></italic><bold>A</bold> sympodial branch <bold>B</bold> lower leaf surfaces and details of the petiole <bold>C</bold> magnified view of the infructescence <bold>D</bold> floral bract view from above <bold>E</bold> floral bract side view <bold>F</bold> fruit side view <bold>G</bold> seed side view. Illustration by Marcela Morales based on <italic>Angulo 1550</italic>, COAH.</p></caption><graphic xmlns:xlink="http://www.w3.org/1999/xlink" xlink:href="phytokeys-206-025_article-75971__-g005.jpg" position="float" orientation="portrait" xlink:type="simple" id="oo_735637.jpg"><uri content-type="original_file" xlink:type="simple">https://binary.pensoft.net/fig/735637</uri></graphic></fig></tp:treatment-sec><tp:treatment-sec sec-type="diagnosis" id="SECID0EZ6BG"><title>Diagnosis.</title><p><italic><tp:taxon-name><tp:taxon-name-part taxon-name-part-type="genus" reg="Piper">Piper</tp:taxon-name-part><tp:taxon-name-part taxon-name-part-type="species" reg="indiwasii">indiwasii</tp:taxon-name-part></tp:taxon-name></italic> W. Trujillo &amp; M. A. Jaram. can be distinguished from <italic><tp:taxon-name><tp:taxon-name-part taxon-name-part-type="genus" reg="Piper">P.</tp:taxon-name-part><tp:taxon-name-part taxon-name-part-type="species" reg="scutilimbum">scutilimbum</tp:taxon-name-part></tp:taxon-name></italic> C. DC. (1920a:242) by many attributes. <italic><tp:taxon-name><tp:taxon-name-part taxon-name-part-type="genus" reg="Piper">Piper</tp:taxon-name-part><tp:taxon-name-part taxon-name-part-type="species" reg="indiwasii">indiwasii</tp:taxon-name-part></tp:taxon-name></italic> has 1–1.7 cm long petioles, 7–8 pairs of secondary veins and a narrowly spatulate leaf base extension, 0.4–0.9(1.5) cm wide, vs. <italic><tp:taxon-name><tp:taxon-name-part taxon-name-part-type="genus" reg="Piper">P.</tp:taxon-name-part><tp:taxon-name-part taxon-name-part-type="species" reg="scutilimbum">scutilimbum</tp:taxon-name-part></tp:taxon-name></italic>, which has a 4–6 cm long petioles, 10–12 secondary veins and an obtuse and rounded leaf-base extension, 2.5–4 cm wide. <italic><tp:taxon-name><tp:taxon-name-part taxon-name-part-type="genus" reg="Piper">Piper</tp:taxon-name-part><tp:taxon-name-part taxon-name-part-type="species" reg="indiwasii">indiwasii</tp:taxon-name-part></tp:taxon-name></italic> occurs in the Amazon watershed, on the eastern foothills of the Andes, while <italic><tp:taxon-name><tp:taxon-name-part taxon-name-part-type="genus" reg="Piper">P.</tp:taxon-name-part><tp:taxon-name-part taxon-name-part-type="species" reg="scutilimbum">scutilimbum</tp:taxon-name-part></tp:taxon-name></italic> occurs west of the Andes in Panama and extends to Sierra Nevada de Santa Marta in northern Colombia.</p><fig id="F6" position="float" orientation="portrait"><object-id xmlns:xlink="http://www.w3.org/1999/xlink" content-type="doi" xlink:type="simple">10.3897/phytokeys.206.75971.figure6</object-id><object-id xmlns:xlink="http://www.w3.org/1999/xlink" content-type="arpha" xlink:type="simple">19F2519B-B2C4-50AA-8422-699BA0E1FD60</object-id><label>Figure 6.</label><caption><p><italic><tp:taxon-name><tp:taxon-name-part taxon-name-part-type="genus" reg="Piper">Piper</tp:taxon-name-part><tp:taxon-name-part taxon-name-part-type="species" reg="indiwasii">indiwasii</tp:taxon-name-part></tp:taxon-name></italic><bold>A</bold> sympodial branch upper leaf surfaces <bold>B</bold> sympodial branch lower leaf surfaces <bold>C</bold> erect spikes. Photos from <italic>E. Trujillo 7249</italic> by G. Delgado.</p></caption><graphic xmlns:xlink="http://www.w3.org/1999/xlink" xlink:href="phytokeys-206-025_article-75971__-g006.jpg" position="float" orientation="portrait" xlink:type="simple" id="oo_735638.jpg"><uri content-type="original_file" xlink:type="simple">https://binary.pensoft.net/fig/735638</uri></graphic></fig></tp:treatment-sec><tp:treatment-sec sec-type="description" id="SECID0ECDAI"><title>Description.</title><p><bold><italic>Shrub</italic></bold>, up to 2 m tall. Internodes 2–4(5) cm, canaliculate, green, glabrous. <bold><italic><tp:taxon-name><tp:taxon-name-part taxon-name-part-type="genus" reg="Prophylls">Prophylls</tp:taxon-name-part></tp:taxon-name></italic></bold> not seen. <bold><italic>Petioles</italic></bold> are uniform in size along all axes, 1–1.7 cm long, vaginate along their entire length, canaliculate, glabrous. <bold><italic>Leaf-blades</italic></bold> coriaceous, drying grey to brown, uniform in size along all axes, (4.5)6–8.5 × (11)14–18 cm, elliptic, symmetric, leaf-base peltate, symmetric, with a narrowly spatulate extension, 0.4–0.9 × (0.5)1–2.3(2.5) cm, the leaf-base extension covering the petiole on sympodial nodes and orientated towards the axis on monopodial nodes, apex acuminate; leaf-blade glabrous on both surfaces, eciliate; pinnately nerved throughout, the nerves 7–8 on each side, brochidodromous, with spacing decreasing towards the base and angle uniform throughout, tertiary veins random reticulate. <bold><italic>Inflorescences and infructescences</italic></bold> a solitary spike, erect; peduncle 0.9–1.5 cm long, glabrous, green; rachis length in fruit (5)6–20 cm, fruits loosely grouped along the rachis. <bold><italic>Floral bracts</italic></bold> cucullate, triangular from above, 0.3–0.5 × 0.5–0.8 mm, glabrous on the adaxial surface, margin eciliate, not forming bands around the spike. <bold><italic>Flowers</italic></bold> with three stamens, filaments 0.5–0.8 mm long, anthers 0.3–0.5 × 0.2–0.3 mm long, longitudinally dehiscent, dithecous, with connective not protruding, glabrate, idioblasts not evident; stigmas 3, 0.05–1.5 mm long, sessile. <bold><italic>Fruits</italic></bold> obpyriform, green when alive and brown when dry, 0.6–0.8 × 0.9–1.2 mm, glabrous, partially immersed in the rachis, with stigmas persistent, 0.05–1.5 mm long, sessile. <bold><italic>Seeds</italic></bold> obpyriform, black.</p></tp:treatment-sec><tp:treatment-sec sec-type="distribution" id="SECID0EKEAI"><title>Distribution and habitat.</title><p><italic><tp:taxon-name><tp:taxon-name-part taxon-name-part-type="genus" reg="Piper">Piper</tp:taxon-name-part><tp:taxon-name-part taxon-name-part-type="species" reg="indiwasii">indiwasii</tp:taxon-name-part></tp:taxon-name></italic> is known from the Amazonian slopes of the Andes in Colombia (Departments of Putumayo, Caquetá and Guaviare), Ecuador (Provinces of Guayas, Napo, Orellana, Pastaza and Sucumbíos) and Peru (Provinces of Amazonas), from 200 to 1,608 m elevation (Fig. <xref ref-type="fig" rid="F2">2</xref>). It occurs in lowland (sometimes along riverbanks) and lower montane forests. It is a shade-loving species that grows in the understorey and the edges of trails of preserved forests.</p></tp:treatment-sec><tp:treatment-sec sec-type="phenology" id="SECID0E6EAI"><title>Phenology.</title><p>Fruiting specimens were collected from December to June and August to October. Flowering samples were collected in March, April, May and December.</p></tp:treatment-sec><tp:treatment-sec sec-type="etymology" id="SECID0EEFAI"><title>Etymology.</title><p><italic><tp:taxon-name><tp:taxon-name-part taxon-name-part-type="genus" reg="Piper">Piper</tp:taxon-name-part><tp:taxon-name-part taxon-name-part-type="species" reg="indiwasii">indiwasii</tp:taxon-name-part></tp:taxon-name></italic> is named after the Inga word meaning “House of the Sun”. Ingas or Inganos are an indigenous group belonging to the Quechua linguistic family. The Ingas of the Amazon foothills are made up of migratory groups from the Peruvian and Ecuadorian Amazon, the Mocoas and some survivors of the Andaquíes. The clans are united by their location, cosmovision and the culture of “yajé” (<italic><tp:taxon-name><tp:taxon-name-part taxon-name-part-type="genus" reg="Banisteriopsis">Banisteriopsis</tp:taxon-name-part><tp:taxon-name-part taxon-name-part-type="species" reg="caapi">caapi</tp:taxon-name-part></tp:taxon-name></italic>) . Furthermore, the type specimen of this species was collected in the Alto Fragua Indi-Wasi National Park, located in San José del Fragua, Caquetá-Colombia.</p></tp:treatment-sec><tp:treatment-sec sec-type="conservation status" id="SECID0EAGAI"><title>Conservation status:</title><p><italic><tp:taxon-name><tp:taxon-name-part taxon-name-part-type="genus" reg="Piper">Piper</tp:taxon-name-part><tp:taxon-name-part taxon-name-part-type="species" reg="indiwasii">indiwasii</tp:taxon-name-part></tp:taxon-name></italic> is not endangered. It is known from 11 subpopulations and 12 localities; it has an <abbrev xmlns:xlink="http://www.w3.org/1999/xlink" xlink:title="extent of occurrence" id="ABBRID0ERGAI" xlink:type="simple">EOO</abbrev> of 1,478,359 km<sup>2</sup> and an <abbrev xmlns:xlink="http://www.w3.org/1999/xlink" xlink:title="area of occupancy" id="ABBRID0EXGAI" xlink:type="simple">AOO</abbrev> of 52 km<sup>2</sup>. According to IUCN guidelines, it is of Least Concern (<abbrev xmlns:xlink="http://www.w3.org/1999/xlink" xlink:title="Least Concern" id="ABBRID0E4GAI" xlink:type="simple">LC</abbrev>) as the region where it occurs is threatened by deforestation and its conservation status should be monitored.</p></tp:treatment-sec><tp:treatment-sec sec-type="Phylogenetic relationships" id="SECID0EBHAI"><title>Phylogenetic relationships.</title><p><italic><tp:taxon-name><tp:taxon-name-part taxon-name-part-type="genus" reg="Piper">Piper</tp:taxon-name-part><tp:taxon-name-part taxon-name-part-type="species" reg="indiwasii">indiwasii</tp:taxon-name-part></tp:taxon-name></italic> belongs to the Neotropical clade <italic><tp:taxon-name><tp:taxon-name-part taxon-name-part-type="genus" reg="Oxodium">Oxodium</tp:taxon-name-part></tp:taxon-name></italic>. Species in this group are shrubs, sometimes sarmentose. They have plinerved or pinnately nerved leaves, leaf bases are often acute or cordate and they have lax inflorescences with loosely arranged flowers (<xref ref-type="bibr" rid="B18">Jaramillo et al. 2008</xref>). <italic><tp:taxon-name><tp:taxon-name-part taxon-name-part-type="genus" reg="Piper">Piper</tp:taxon-name-part><tp:taxon-name-part taxon-name-part-type="species" reg="indiwasii">indiwasii</tp:taxon-name-part></tp:taxon-name></italic> is closely related to <italic><tp:taxon-name><tp:taxon-name-part taxon-name-part-type="genus" reg="Piper">P.</tp:taxon-name-part><tp:taxon-name-part taxon-name-part-type="species" reg="scutilimbum">scutilimbum</tp:taxon-name-part></tp:taxon-name></italic>. Nucleotide difference between the two <italic><tp:taxon-name><tp:taxon-name-part taxon-name-part-type="genus" reg="Piper">Piper</tp:taxon-name-part><tp:taxon-name-part taxon-name-part-type="species" reg="indiwasii">indiwasii</tp:taxon-name-part></tp:taxon-name></italic><abbrev xmlns:xlink="http://www.w3.org/1999/xlink" xlink:title="internal transcribed spacer" id="ABBRID0E5IAI" xlink:type="simple">ITS</abbrev> accession is 5 bp out of 641 (0.8%), while these sequences have a 27 bp (4%) dissimilarity with <italic><tp:taxon-name><tp:taxon-name-part taxon-name-part-type="genus" reg="Piper">P.</tp:taxon-name-part><tp:taxon-name-part taxon-name-part-type="species" reg="scutilimbum">scutilimbum</tp:taxon-name-part></tp:taxon-name></italic> (collected in the type locality). Sequence data and leaf material were available for five species of Neotropical <italic><tp:taxon-name><tp:taxon-name-part taxon-name-part-type="genus" reg="Piper">Piper</tp:taxon-name-part></tp:taxon-name></italic> with peltate leaves. <italic><tp:taxon-name><tp:taxon-name-part taxon-name-part-type="genus" reg="Piper">P.</tp:taxon-name-part><tp:taxon-name-part taxon-name-part-type="species" reg="subscutatum">subscutatum</tp:taxon-name-part></tp:taxon-name></italic> C. DC. (1869:321) and <italic><tp:taxon-name><tp:taxon-name-part taxon-name-part-type="genus" reg="Piper">P.</tp:taxon-name-part><tp:taxon-name-part taxon-name-part-type="species" reg="imberbe">imberbe</tp:taxon-name-part></tp:taxon-name></italic> Trel. &amp; Standl. (<xref ref-type="bibr" rid="B28">Standley and Steyermark 1952</xref>:303–304) are in the <italic><tp:taxon-name><tp:taxon-name-part taxon-name-part-type="genus" reg="Oxodium">Oxodium</tp:taxon-name-part></tp:taxon-name></italic> clade as <italic><tp:taxon-name><tp:taxon-name-part taxon-name-part-type="genus" reg="Piper">P.</tp:taxon-name-part><tp:taxon-name-part taxon-name-part-type="species" reg="indiwasii">indiwasii</tp:taxon-name-part></tp:taxon-name></italic> and <italic><tp:taxon-name><tp:taxon-name-part taxon-name-part-type="genus" reg="Piper">P.</tp:taxon-name-part><tp:taxon-name-part taxon-name-part-type="species" reg="scutilimbum">scutilimbum</tp:taxon-name-part></tp:taxon-name></italic>; <italic><tp:taxon-name><tp:taxon-name-part taxon-name-part-type="genus" reg="Piper">P.</tp:taxon-name-part><tp:taxon-name-part taxon-name-part-type="species" reg="scutifolium">scutifolium</tp:taxon-name-part></tp:taxon-name></italic> Yunck. (1966:123–124) is part of the <italic><tp:taxon-name><tp:taxon-name-part taxon-name-part-type="genus" reg="Ottonia">Ottonia</tp:taxon-name-part></tp:taxon-name></italic> clade; and <italic><tp:taxon-name><tp:taxon-name-part taxon-name-part-type="genus" reg="Piper">P.</tp:taxon-name-part><tp:taxon-name-part taxon-name-part-type="species" reg="maxonii">maxonii</tp:taxon-name-part></tp:taxon-name></italic> C. DC. (1920b:16), <italic><tp:taxon-name><tp:taxon-name-part taxon-name-part-type="genus" reg="Piper">P.</tp:taxon-name-part><tp:taxon-name-part taxon-name-part-type="species" reg="hartwegianum">hartwegianum</tp:taxon-name-part></tp:taxon-name></italic> (Benth.) C. DC. (1869: 369) and <italic><tp:taxon-name><tp:taxon-name-part taxon-name-part-type="genus" reg="Piper">P.</tp:taxon-name-part><tp:taxon-name-part taxon-name-part-type="species" reg="candollei">candollei</tp:taxon-name-part></tp:taxon-name></italic><xref ref-type="bibr" rid="B26">Sodiro (1905</xref>:202) are members of the <italic><tp:taxon-name><tp:taxon-name-part taxon-name-part-type="genus" reg="Macrostachys">Macrostachys</tp:taxon-name-part></tp:taxon-name></italic> clade. Neotropical <italic><tp:taxon-name><tp:taxon-name-part taxon-name-part-type="genus" reg="Piper">Piper</tp:taxon-name-part></tp:taxon-name></italic> species with peltate leaves do not form a monophyletic group and are part of at least four clades: <italic><tp:taxon-name><tp:taxon-name-part taxon-name-part-type="genus" reg="Oxodium">Oxodium</tp:taxon-name-part></tp:taxon-name></italic>, <italic><tp:taxon-name><tp:taxon-name-part taxon-name-part-type="genus" reg="Pothomorphe">Pothomorphe</tp:taxon-name-part></tp:taxon-name></italic>, <italic><tp:taxon-name><tp:taxon-name-part taxon-name-part-type="genus" reg="Macrostachys">Macrostachys</tp:taxon-name-part></tp:taxon-name></italic> and <italic><tp:taxon-name><tp:taxon-name-part taxon-name-part-type="genus" reg="Ottonia">Ottonia</tp:taxon-name-part></tp:taxon-name></italic> (Fig. <xref ref-type="fig" rid="F1">1</xref>). Further studies are needed to shed light on the convergence of this trait.</p></tp:treatment-sec><tp:treatment-sec sec-type="Uses by communities" id="SECID0EQOAI"><title>Uses by communities.</title><p>Various common names are used for <italic><tp:taxon-name><tp:taxon-name-part taxon-name-part-type="genus" reg="Piper">P.</tp:taxon-name-part><tp:taxon-name-part taxon-name-part-type="species" reg="indiwasii">indiwasii</tp:taxon-name-part></tp:taxon-name></italic> amongst indigenous communities in Ecuador: a) “<italic>ñahui tapa panga</italic>” (closed eye leaf) (D. Irvine &amp; L. Cejua 1125, F, QCA); when a patient is sick and the eyes are closed even when awake, leaves are wrapped around tobacco and the smoke blown over the eyes of the patient; b) “uchi-ampar” a Shuar name, plant used against parasites, leaves and roots are used (Guerrero 171; Herrera 288, MO, QCNE); c) “<italic>palu sera aula</italic>” or the grandmother of <italic>palu sera</italic>, which is used for relieving toothache (D. Irvine 959, F, QCA).</p></tp:treatment-sec><tp:treatment-sec sec-type="discussion" id="SECID0EHPAI"><title>Discussion.</title><p>After reviewing the specimens identified as <italic><tp:taxon-name><tp:taxon-name-part taxon-name-part-type="genus" reg="Piper">P.</tp:taxon-name-part><tp:taxon-name-part taxon-name-part-type="species" reg="scutilimbum">scutilimbum</tp:taxon-name-part></tp:taxon-name></italic> from Panama and northern Colombia vs. specimens from the eastern (Amazonian) Andes slope in Colombia, Ecuador and Perú (Fig. <xref ref-type="fig" rid="F2">2</xref>), we found a consistent difference in the leaf base shape between collections from both regions. The obtuse and rounded leaf base extension of the type specimen from the Sierra Nevada de Santa Marta coincides with that of specimens collected in Panama in contrast to the narrowly spatulate base extension seen in <italic><tp:taxon-name><tp:taxon-name-part taxon-name-part-type="genus" reg="Piper">P.</tp:taxon-name-part><tp:taxon-name-part taxon-name-part-type="species" reg="indiwasi">indiwasi</tp:taxon-name-part></tp:taxon-name></italic>. The leaf base shape, combined with other morphological characters and geographical distribution, clearly allows <italic><tp:taxon-name><tp:taxon-name-part taxon-name-part-type="genus" reg="Piper">Piper</tp:taxon-name-part><tp:taxon-name-part taxon-name-part-type="species" reg="indiwasii">indiwasii</tp:taxon-name-part></tp:taxon-name></italic> to be proposed as a new species. We provide a comparative table of morphological characters for species of <italic><tp:taxon-name><tp:taxon-name-part taxon-name-part-type="genus" reg="Piper">Piper</tp:taxon-name-part></tp:taxon-name></italic> with peltate leaves that belong to the <italic><tp:taxon-name><tp:taxon-name-part taxon-name-part-type="genus" reg="Oxodium">Oxodium</tp:taxon-name-part></tp:taxon-name></italic> clade (see Table <xref ref-type="table" rid="T3">3</xref>).</p><table-wrap id="T3" position="float" orientation="portrait"><label>Table 3.</label><caption><p>Comparison of <italic><tp:taxon-name><tp:taxon-name-part taxon-name-part-type="genus" reg="Piper">Piper</tp:taxon-name-part><tp:taxon-name-part taxon-name-part-type="species" reg="indiwasii">indiwasii</tp:taxon-name-part></tp:taxon-name></italic> with species of <italic><tp:taxon-name><tp:taxon-name-part taxon-name-part-type="genus" reg="Piper">Piper</tp:taxon-name-part></tp:taxon-name></italic> with peltate leaves belonging to the <italic><tp:taxon-name><tp:taxon-name-part taxon-name-part-type="genus" reg="Oxodium">Oxodium</tp:taxon-name-part></tp:taxon-name></italic> clade.</p></caption><table id="TID0EJIBI" rules="all"><tbody><tr><th rowspan="1" colspan="1">Species</th><th rowspan="1" colspan="1">Leaf dimorphism*</th><th rowspan="1" colspan="1">Leaf base extension width</th><th rowspan="1" colspan="1">Leaf base extension shape</th><th rowspan="1" colspan="1">Leaf width</th><th rowspan="1" colspan="1">Geographic distribution</th></tr><tr><td rowspan="1" colspan="1">
                      <bold><italic><tp:taxon-name><tp:taxon-name-part taxon-name-part-type="genus" reg="Piper">P.</tp:taxon-name-part><tp:taxon-name-part taxon-name-part-type="species" reg="imberbe">imberbe</tp:taxon-name-part></tp:taxon-name></italic> Trel. &amp; Standley</bold>
                    </td><td rowspan="1" colspan="1">all leaves peltate</td><td rowspan="1" colspan="1">1.2–1.5 cm</td><td rowspan="1" colspan="1">rounded</td><td rowspan="1" colspan="1">4.5–8 cm</td><td rowspan="1" colspan="1">Mesoamerica</td></tr><tr><td rowspan="1" colspan="1">
                      <bold><italic><tp:taxon-name><tp:taxon-name-part taxon-name-part-type="genus" reg="Piper">P.</tp:taxon-name-part><tp:taxon-name-part taxon-name-part-type="species" reg="scutilimbum">scutilimbum</tp:taxon-name-part></tp:taxon-name></italic> C.DC.</bold>
                    </td><td rowspan="1" colspan="1">all leaves peltate</td><td rowspan="1" colspan="1">(2)2.5–4 cm</td><td rowspan="1" colspan="1">obtuse and rounded</td><td rowspan="1" colspan="1">8–14 cm</td><td rowspan="1" colspan="1">Mesoamerica and northern Andes</td></tr><tr><td rowspan="1" colspan="1">
                      <bold><italic><tp:taxon-name><tp:taxon-name-part taxon-name-part-type="genus" reg="Piper">P.</tp:taxon-name-part><tp:taxon-name-part taxon-name-part-type="species" reg="subscutatum">subscutatum</tp:taxon-name-part></tp:taxon-name></italic> (Miq.) C. DC</bold>
                    </td><td rowspan="1" colspan="1">present</td><td rowspan="1" colspan="1">2–4 cm</td><td rowspan="1" colspan="1">obtuse and rounded</td><td rowspan="1" colspan="1">25–28 cm</td><td rowspan="1" colspan="1">Eastern slope of the northern Andes and Amazonia</td></tr><tr><td rowspan="1" colspan="1">
                      <bold><italic><tp:taxon-name><tp:taxon-name-part taxon-name-part-type="genus" reg="Piper">P.</tp:taxon-name-part><tp:taxon-name-part taxon-name-part-type="species" reg="indiwasii">indiwasii</tp:taxon-name-part></tp:taxon-name></italic> W. Trujillo &amp; M. A. Jaram.</bold>
                    </td><td rowspan="1" colspan="1">all leaves peltate</td><td rowspan="1" colspan="1">0.4–0.9 cm</td><td rowspan="1" colspan="1">narrowly spatulate</td><td rowspan="1" colspan="1">4–18 cm</td><td rowspan="1" colspan="1">Eastern slope of the northern Andes</td></tr></tbody></table><table-wrap-foot><fn><p>* Leaves can be peltate or not.</p></fn></table-wrap-foot></table-wrap></tp:treatment-sec><tp:treatment-sec sec-type="material" id="SECID0EIXAI"><title>Specimens examined.</title><p><bold>Colombia</bold>. Caquetá, San José del Fragua, ronda de bosque cerca al balneario Villa Collazos sobre el rio Fragua, <named-content xmlns:xlink="http://www.w3.org/1999/xlink" content-type="dwc:verbatimCoordinates" xlink:type="simple"><named-content content-type="geo-json" specific-use="{&#34;type&#34;:&#34;Point&#34;,&#34;coordinates&#34;:[-75.991111,1.334444]}" id="NCID0ETXAI" xlink:type="simple">1°20'04"N, 75°59'28"W</named-content></named-content>, 400 m elev., 29 Jun 2011 [fr], <italic>W. Trujillo et al. 1999</italic> (COAH); Belén de los Andaquies, vereda las verdes, cerro Monserrate, entrada por dos quebradas, <named-content xmlns:xlink="http://www.w3.org/1999/xlink" content-type="dwc:verbatimCoordinates" xlink:type="simple"><named-content content-type="geo-json" specific-use="{&#34;type&#34;:&#34;Point&#34;,&#34;coordinates&#34;:[-75.889722,1.610556]}" id="NCID0E4XAI" xlink:type="simple">1°36'38"N, 75°53'23"W</named-content></named-content>, 700 m elev., 24 Jun 2011 [fr], <italic>W. Trujillo et al. 1990</italic> (COAH); Belén de los Andaquies, Parque Natural Municipal Andaqui, cabeceras del rio pescado, <named-content xmlns:xlink="http://www.w3.org/1999/xlink" content-type="dwc:verbatimCoordinates" xlink:type="simple"><named-content content-type="geo-json" specific-use="{&#34;type&#34;:&#34;Point&#34;,&#34;coordinates&#34;:[-75.904167,1.697778]}" id="NCID0EHYAI" xlink:type="simple">1°41'52"N, 75°54'15"W</named-content></named-content>, 1608 m elev., 25 Jan 2017 [fr], <italic>N. Castaño et al. 8734</italic> (COAH, HUA); Belén de los Andaquies, Parque Natural Municipal Andaqui, sector entre filo seco y la bocana de la quebrada las verdes, <named-content xmlns:xlink="http://www.w3.org/1999/xlink" content-type="dwc:verbatimCoordinates" xlink:type="simple"><named-content content-type="geo-json" specific-use="{&#34;type&#34;:&#34;Point&#34;,&#34;coordinates&#34;:[-75.896111,1.620278]}" id="NCID0ERYAI" xlink:type="simple">1°37'13"N, 75°53'46"W</named-content></named-content>, 600–800 m elev., 7 Feb 2017 [fr], <italic>N. Castaño et al. 9659</italic> (COAH, HUA); Florencia, vereda Damas Arriba, finca el Mirador, <named-content xmlns:xlink="http://www.w3.org/1999/xlink" content-type="dwc:verbatimCoordinates" xlink:type="simple"><named-content content-type="geo-json" specific-use="{&#34;type&#34;:&#34;Point&#34;,&#34;coordinates&#34;:[-75.696944,1.632222]}" id="NCID0E2YAI" xlink:type="simple">1°37'56"N, 75°41'49"W</named-content></named-content>, 750 m elev., 14 Feb 2002 [fr], <italic>M. Correa et al. 2853</italic> (COAH, UDBC); Guaviare, El Retorno, cerca del Retorno, granja de la Corporación Araracuara, zona ligeramente disectada, bosque intervenido, 1 Mar 1994 [fl], <italic>P. Stevenson 1168</italic> (COAH); Putumayo, Villagarzón, corregimiento la Castellana, vereda la Pradera, finca el Cairo, bosque intervenido a borde de quebrada, <named-content xmlns:xlink="http://www.w3.org/1999/xlink" content-type="dwc:verbatimCoordinates" xlink:type="simple"><named-content content-type="geo-json" specific-use="{&#34;type&#34;:&#34;Point&#34;,&#34;coordinates&#34;:[-76.757500,0.873056]}" id="NCID0EHZAI" xlink:type="simple">0°52'23"N, 76°45'27"W</named-content></named-content>, 600 m elev., 10 Dec 1999 [fr], <italic>C. Marín &amp; D. Cárdenas 1997</italic> (COAH); Villagarzón, vereda la Kofaina, <named-content xmlns:xlink="http://www.w3.org/1999/xlink" content-type="dwc:verbatimCoordinates" xlink:type="simple"><named-content content-type="geo-json" specific-use="{&#34;type&#34;:&#34;Point&#34;,&#34;coordinates&#34;:[-77.283333,1.016667]}" id="NCID0ERZAI" xlink:type="simple">1°01'00"N, 77°17'00"W</named-content></named-content>, 550–700 m elev., 2 Sep 1993 [fr], <italic>A. Cogollo et al. 6830</italic> (COAH, JAUM, MO); <bold>Ecuador</bold>. Napo, Estación Biológica Jatun Sacha, <named-content xmlns:xlink="http://www.w3.org/1999/xlink" content-type="dwc:verbatimCoordinates" xlink:type="simple"><named-content content-type="geo-json" specific-use="{&#34;type&#34;:&#34;Point&#34;,&#34;coordinates&#34;:[-77.616667,-1.066667]}" id="NCID0E4ZAI" xlink:type="simple">1°04'00"S, 77°37'00"W</named-content></named-content>, 450 m elev., 10 Oct 2007 [fr], <italic>J. Homeier et al. 2834</italic> (MO, QCA, QCNE, GOET); Estación Biológica Jatun Sacha, rio Napo, 8 km debajo de Misahualli, <named-content xmlns:xlink="http://www.w3.org/1999/xlink" content-type="dwc:verbatimCoordinates" xlink:type="simple"><named-content content-type="geo-json" specific-use="{&#34;type&#34;:&#34;Point&#34;,&#34;coordinates&#34;:[-77.600000,-1.066667]}" id="NCID0EH1AI" xlink:type="simple">1°04'00"S, 77°36'00"W</named-content></named-content>, 450 m elev., 17 Jan – 6 Feb 1987 [fr], <italic>C. Cerón 638</italic> (MO, HUA); Estación Biológica Jatun Sacha, rio Napo, 8 km debajo de Misahualli, <named-content xmlns:xlink="http://www.w3.org/1999/xlink" content-type="dwc:verbatimCoordinates" xlink:type="simple"><named-content content-type="geo-json" specific-use="{&#34;type&#34;:&#34;Point&#34;,&#34;coordinates&#34;:[-77.600000,-1.066667]}" id="NCID0ER1AI" xlink:type="simple">1°04'00"S, 77°36'00"W</named-content></named-content>, 450 m elev., 19–28 Mar 1987 [fr], <italic>C. Cerón 1063</italic> (HUA, MO); 9 km rio debajo de puerto Misahualli y 2 km al sur de la cuenca del rio Chinguipino, <named-content xmlns:xlink="http://www.w3.org/1999/xlink" content-type="dwc:verbatimCoordinates" xlink:type="simple"><named-content content-type="geo-json" specific-use="{&#34;type&#34;:&#34;Point&#34;,&#34;coordinates&#34;:[-77.600000,-1.083333]}" id="NCID0E21AI" xlink:type="simple">1°05'00"S, 77°36'00"W</named-content></named-content>, 430 m elev., 10 Mar 1985 [fr], <italic>D. Neill et al. 6054</italic> (ECUAMZ, HUA, MO, NY, QCNE, US); Tena, Estación Biológica Jatun Sacha, rio Napo, 8 km E of puerto Misahualli, <named-content xmlns:xlink="http://www.w3.org/1999/xlink" content-type="dwc:verbatimCoordinates" xlink:type="simple"><named-content content-type="geo-json" specific-use="{&#34;type&#34;:&#34;Point&#34;,&#34;coordinates&#34;:[-77.600000,-1.066667]}" id="NCID0EF2AI" xlink:type="simple">1°04'00"S, 77°36'00"W</named-content></named-content>, 400 m elev., 18 May 1985 [fr], <italic>W. Palacios 421</italic> (AAU, HUA, MO, NY, QCNE, US); Tena, Estación Biológica Jatun Sacha, along S bank of rio Napo, 8 km E of puerto Misahualli, <named-content xmlns:xlink="http://www.w3.org/1999/xlink" content-type="dwc:verbatimCoordinates" xlink:type="simple"><named-content content-type="geo-json" specific-use="{&#34;type&#34;:&#34;Point&#34;,&#34;coordinates&#34;:[-77.600000,-1.066667]}" id="NCID0EP2AI" xlink:type="simple">1°04'00"S, 77°36'00"W</named-content></named-content>, 450 m elev., 1 Apr 1992, <italic>T. Croat 73366</italic> (HUA, MO) [fr]; along road between Tena and Puyo, 61.5 km N of Puyo, <named-content xmlns:xlink="http://www.w3.org/1999/xlink" content-type="dwc:verbatimCoordinates" xlink:type="simple"><named-content content-type="geo-json" specific-use="{&#34;type&#34;:&#34;Point&#34;,&#34;coordinates&#34;:[-77.876111,-1.193333]}" id="NCID0EZ2AI" xlink:type="simple">1°11'36"S, 77°52'34"W</named-content></named-content>, 500 m elev., 22 Dec 1979 [fl], <italic>T. Croat 49657</italic> (MO); Archidona, Parque Nacional Galeras a 1.5 km de la comunidad Santa <tp:taxon-name><tp:taxon-name-part taxon-name-part-type="genus">Rosa</tp:taxon-name-part></tp:taxon-name> de Arapino, <named-content xmlns:xlink="http://www.w3.org/1999/xlink" content-type="dwc:verbatimCoordinates" xlink:type="simple"><named-content content-type="geo-json" specific-use="{&#34;type&#34;:&#34;Point&#34;,&#34;coordinates&#34;:[-77.516667,-0.850000]}" id="NCID0EI3AI" xlink:type="simple">00°51'00"S, 77°31'00"W</named-content></named-content>, 1230 m elev., 3 Apr 1996 [fr], <italic>H. Vargas &amp; P. Grefa 951</italic> (HUA, MO, QCNE); San José de Payamino 40 km W of Coca, <named-content xmlns:xlink="http://www.w3.org/1999/xlink" content-type="dwc:verbatimCoordinates" xlink:type="simple"><named-content content-type="geo-json" specific-use="{&#34;type&#34;:&#34;Point&#34;,&#34;coordinates&#34;:[-77.333333,-0.500000]}" id="NCID0ES3AI" xlink:type="simple">00°30'S, 77°20'W</named-content></named-content>, 26 Apr 1984 [fl], D. Irvine &amp; H. Jipa 959 (F, QCA); 1 May 1984, D. Irvine &amp; L. Cejua 1125 (F, MO, QCA); Sucumbíos, Dureno, comunidad Cofan al sur del rio Aguarico, 20 km al este de Lago Agrio, <named-content xmlns:xlink="http://www.w3.org/1999/xlink" content-type="dwc:verbatimCoordinates" xlink:type="simple"><named-content content-type="geo-json" specific-use="{&#34;type&#34;:&#34;Point&#34;,&#34;coordinates&#34;:[-76.666667,0.083333]}" id="NCID0E13AI" xlink:type="simple">00°05'00"N, 76°40'00"W</named-content></named-content>, 350 m elev., 27 Dec 1988 [fr], <italic>C. Cerón et al. 5824</italic> (MO, HUA); Dureno, comunidad Cofan al sur del rio Aguarico, 20 km al este de Lago Agrio, <named-content xmlns:xlink="http://www.w3.org/1999/xlink" content-type="dwc:verbatimCoordinates" xlink:type="simple"><named-content content-type="geo-json" specific-use="{&#34;type&#34;:&#34;Point&#34;,&#34;coordinates&#34;:[-76.666667,0.083333]}" id="NCID0EE4AI" xlink:type="simple">00°05'00"N, 76°40'00"W</named-content></named-content>, 350 m elev., 27 Dec 1988 [fr], <italic>C. Cerón et al. 5827</italic> (MO, HUA); Francisco de Orellana, Orellana, comunidad Shuar Tiguano al sur del Coca por la vía al Pindo, <named-content xmlns:xlink="http://www.w3.org/1999/xlink" content-type="dwc:verbatimCoordinates" xlink:type="simple"><named-content content-type="geo-json" specific-use="{&#34;type&#34;:&#34;Point&#34;,&#34;coordinates&#34;:[-76.781944,-0.749444]}" id="NCID0EO4AI" xlink:type="simple">00°44'58"S, 76°46'55"W</named-content></named-content>, 300 m elev., 6–12 May 2004 [fl], <italic>W. Guerrero &amp; A. Herrera 171</italic> (MO, QCNE); Orellana, comunidad Shuar Tiguano al sur del Coca por la vía al Pindo, <named-content xmlns:xlink="http://www.w3.org/1999/xlink" content-type="dwc:verbatimCoordinates" xlink:type="simple"><named-content content-type="geo-json" specific-use="{&#34;type&#34;:&#34;Point&#34;,&#34;coordinates&#34;:[-76.781944,-0.749444]}" id="NCID0EY4AI" xlink:type="simple">00°44'58"S, 76°46'55"W</named-content></named-content>, 300 m elev., 11 May 2004 [fr], <italic>A. Herrera &amp; W. Guerrero 288</italic> (MO, QCNE); Parque Nacional Yasuni, Rio Tiputini al noroeste de la confluencia con el Rio Tivacuno, este de la carretera Repsol-YPF, km 32 hacia NPF, Sendero Botánico Guiyero, <named-content xmlns:xlink="http://www.w3.org/1999/xlink" content-type="dwc:verbatimCoordinates" xlink:type="simple"><named-content content-type="geo-json" specific-use="{&#34;type&#34;:&#34;Point&#34;,&#34;coordinates&#34;:[-76.500000,-0.633333]}" id="NCID0EC5AI" xlink:type="simple">00°38'S, 76°30'W</named-content></named-content>, 200—300 m elev., 26 Feb 2002 [fr], <italic>G. Villa 1350</italic> (F, QCA, US); <bold>Peru</bold>. Amazonas, Condorcanqui, Santiago, Cerros Kampankis, Serranía entre los Rios Santiago y Morona, desde Río Marañón hasta frontera con Ecuador, Campamento 1: Pongo Shenin, <named-content xmlns:xlink="http://www.w3.org/1999/xlink" content-type="dwc:verbatimCoordinates" xlink:type="simple"><named-content content-type="geo-json" specific-use="{&#34;type&#34;:&#34;Point&#34;,&#34;coordinates&#34;:[-77.781983,-3.117089]}" id="NCID0EO5AI" xlink:type="simple">03°07'01.52"S, 77°46'55.14"W</named-content></named-content>, 520 m elev., 3 Aug 2011 [fr], <italic>I. Huamantupa 15217</italic> (USM, F).</p></tp:treatment-sec><tp:treatment-sec><!--Section generated to contain objects referenced in tp:taxon-treatment.--><fig id="F1" position="float" orientation="portrait"><object-id xmlns:xlink="http://www.w3.org/1999/xlink" content-type="doi" xlink:type="simple">10.3897/phytokeys.206.75971.figure1</object-id><object-id xmlns:xlink="http://www.w3.org/1999/xlink" content-type="arpha" xlink:type="simple">3A3E646D-859D-50B1-89CF-E65121CB8D52</object-id><label>Figure 1.</label><caption><p>Phylogenetic relationships of species described in this manuscript, based on Maximum Likelihood analysis of nrITS sequences. New species are shown in bold. Species with peltate leaves are underlined. Numbers above branches are <abbrev xmlns:xlink="http://www.w3.org/1999/xlink" xlink:title="Maximum Likelihood" id="ABBRID0EN6AG" xlink:type="simple">ML</abbrev> bootstrap support values (&gt; 80).</p></caption><graphic xmlns:xlink="http://www.w3.org/1999/xlink" xlink:href="phytokeys-206-025_article-75971__-g001.jpg" position="float" orientation="portrait" xlink:type="simple" id="oo_735633.jpg"><uri content-type="original_file" xlink:type="simple">https://binary.pensoft.net/fig/735633</uri></graphic></fig><fig id="F2" position="float" orientation="portrait"><object-id xmlns:xlink="http://www.w3.org/1999/xlink" content-type="doi" xlink:type="simple">10.3897/phytokeys.206.75971.figure2</object-id><object-id xmlns:xlink="http://www.w3.org/1999/xlink" content-type="arpha" xlink:type="simple">C0234058-0DEC-500E-8338-BED859B631CD</object-id><label>Figure 2.</label><caption><p>The locality of four new <italic><tp:taxon-name><tp:taxon-name-part taxon-name-part-type="genus" reg="Piper">Piper</tp:taxon-name-part></tp:taxon-name></italic> species from the Andes eastern slopes of Colombia, Ecuador and Peru.</p></caption><graphic xmlns:xlink="http://www.w3.org/1999/xlink" xlink:href="phytokeys-206-025_article-75971__-g002.jpg" position="float" orientation="portrait" xlink:type="simple" id="oo_735634.jpg"><uri content-type="original_file" xlink:type="simple">https://binary.pensoft.net/fig/735634</uri></graphic></fig></tp:treatment-sec><ref-list><ref id="B18"><mixed-citation xmlns:xlink="http://www.w3.org/1999/xlink" xlink:type="simple"><person-group><name name-style="western"><surname>Jaramillo</surname><given-names>MA</given-names></name><name name-style="western"><surname>Callejas-Posada</surname><given-names>R</given-names></name><name name-style="western"><surname>Davidson</surname><given-names>C</given-names></name><name name-style="western"><surname>Smith</surname><given-names>JF</given-names></name><name name-style="western"><surname>Stevens</surname><given-names>AC</given-names></name><name name-style="western"><surname>Tepe</surname><given-names>EJ</given-names></name><name name-style="western"><surname>Editor</surname><given-names>C</given-names></name><name name-style="western"><surname>Plunkett</surname><given-names>GM</given-names></name></person-group> (<year>2008</year>) <article-title>A Phylogeny of the Tropical Genus <tp:taxon-name><tp:taxon-name-part taxon-name-part-type="genus">Piper</tp:taxon-name-part></tp:taxon-name> Using ITS and the Chloroplast Intron psbJ – petA.</article-title><source>Systematic Botany</source><volume>33</volume>(<issue>4</issue>): <fpage>647</fpage>–<lpage>660</lpage>. <ext-link xlink:type="simple" ext-link-type="doi" xlink:href="10.1600/036364408786500244">https://doi.org/10.1600/036364408786500244</ext-link></mixed-citation></ref><ref id="B28"><mixed-citation xmlns:xlink="http://www.w3.org/1999/xlink" xlink:type="simple"><person-group><name name-style="western"><surname>Standley</surname><given-names>PC</given-names></name><name name-style="western"><surname>Steyermark</surname><given-names>JA</given-names></name></person-group> (<year>1952</year>) <article-title><tp:taxon-name><tp:taxon-name-part taxon-name-part-type="family">Piperaceae</tp:taxon-name-part></tp:taxon-name>. Flora of Guatemala – Part III. Fieldiana.</article-title><source>Botany</source><volume>24</volume>(<issue>3</issue>): <fpage>228</fpage>–<lpage>337</lpage>. <ext-link xlink:type="simple" ext-link-type="doi" xlink:href="10.5962/bhl.title.2255">https://doi.org/10.5962/bhl.title.2255</ext-link></mixed-citation></ref><ref id="B26"><mixed-citation xmlns:xlink="http://www.w3.org/1999/xlink" xlink:type="simple"><person-group><name name-style="western"><surname>Sodiro</surname><given-names>A</given-names></name></person-group> (<year>1905</year>) <article-title>Contribuciones al conocimiento de la Flora Ecuatoriana.</article-title><source>Anales de la Universidad Central del Ecuador</source><volume>19</volume>: <fpage>191</fpage>–<lpage>204</lpage>. <ext-link xlink:type="simple" ext-link-type="doi" xlink:href="10.5962/bhl.title.45473">https://doi.org/10.5962/bhl.title.45473</ext-link></mixed-citation></ref></ref-list></tp:taxon-treatment>
