# Supplementary material for: ﻿New Piper species from the eastern slopes of the Andes in northern South America
Source: PhytoKeys. 2022 Aug 26;206:25–48. doi: 10.3897/phytokeys.206.75971 (PMC9848990; doi:10.3897/phytokeys.206.75971)
Supplement: XML Treatment for Piper nokaidoyitau [file phytokeys.206.75971-treatment3.xml]

<!DOCTYPE tp:taxon-treatment
  PUBLIC "-//TaxonX//DTD Taxonomic Treatment Publishing DTD v0 20100105//EN" "tax-treatment-NSO.dtd">
<tp:taxon-treatment xmlns:tp="http://www.plazi.org/taxpub"><tp:treatment-meta><kwd-group><label>Taxon classification</label><kwd>
                <named-content content-type="kingdom">Plantae</named-content>
              </kwd><kwd>
                <named-content content-type="order">Piperales</named-content>
              </kwd><kwd>
                <named-content content-type="family">Piperaceae</named-content>
              </kwd></kwd-group><mixed-citation publication-type="journal"><person-group><name><surname>Trujillo</surname><given-names>William</given-names></name><name><surname>Trujillo</surname><given-names>Edwin Trujillo</given-names></name><name><surname>Ortiz-Morea</surname><given-names>Fausto Andrés</given-names></name><name><surname>Toro</surname><given-names>Diego A.</given-names></name><name><surname>Jaramillo</surname><given-names>M. Alejandra</given-names></name></person-group><article-title>﻿New <italic><tp:taxon-name><tp:taxon-name-part taxon-name-part-type="genus" reg="Piper">Piper</tp:taxon-name-part></tp:taxon-name></italic> species from the eastern slopes of the Andes in northern South America</article-title><source>PhytoKeys</source><day>26</day><month>08</month><year>2022</year><volume>206</volume><fpage>25</fpage><lpage>48</lpage><pub-id pub-id-type="doi">10.3897/phytokeys.206.75971</pub-id></mixed-citation></tp:treatment-meta><tp:nomenclature><label>﻿</label><tp:taxon-name>
              <object-id xmlns:xlink="http://www.w3.org/1999/xlink" content-type="arpha" xlink:type="simple">6726D4AE-2BBF-5514-9CAE-A0CC4C3EAF5D</object-id>
              <tp:taxon-name-part taxon-name-part-type="genus" reg="Piper">Piper</tp:taxon-name-part>
              <tp:taxon-name-part taxon-name-part-type="species" reg="nokaidoyitau">nokaidoyitau</tp:taxon-name-part>
              <object-id xmlns:xlink="http://www.w3.org/1999/xlink" content-type="ipni" xlink:type="simple">urn:lsid:ipni.org:names:77303985-1</object-id>
            </tp:taxon-name><tp:taxon-authority>W. Trujillo-C &amp; M. A. Jaram.</tp:taxon-authority><tp:taxon-status xmlns:xlink="http://www.w3.org/1999/xlink" xlink:type="simple">sp. nov.</tp:taxon-status><xref ref-type="fig" rid="F1">Figs 1</xref><xref ref-type="fig" rid="F2">, 2</xref><xref ref-type="fig" rid="F7">, 7</xref><xref ref-type="fig" rid="F8">and 8</xref></tp:nomenclature><tp:treatment-sec sec-type="material" id="SECID0EPABI"><title>Type.</title><p>Colombia, Caqueta; Florencia, corregimiento el Caraño, vereda Sucre, <named-content xmlns:xlink="http://www.w3.org/1999/xlink" content-type="dwc:verbatimCoordinates" xlink:type="simple"><named-content content-type="geo-json" specific-use="{&#34;type&#34;:&#34;Point&#34;,&#34;coordinates&#34;:[-75.647361,1.797444]}" id="NCID0EYABI" xlink:type="simple">01°47'50.8"N, 75°38'50.5"W</named-content></named-content>, 1020 m elev., 25 Oct 2020 [fr], <italic>F. Hoyos &amp; W. Trujillo 046</italic> (Holotype COL, Isotype COAH, UMNG, HUAZ, HUA)</p></tp:treatment-sec><tp:treatment-sec sec-type="diagnosis" id="SECID0E6ABI"><title>Diagnosis.</title><p><italic><tp:taxon-name><tp:taxon-name-part taxon-name-part-type="genus" reg="Piper">Piper</tp:taxon-name-part><tp:taxon-name-part taxon-name-part-type="species" reg="nokaidoyitau">nokaidoyitau</tp:taxon-name-part></tp:taxon-name></italic> W. Trujillo &amp; M. A. Jaram., can be separated from the similar species <italic><tp:taxon-name><tp:taxon-name-part taxon-name-part-type="genus" reg="Piper">P.</tp:taxon-name-part><tp:taxon-name-part taxon-name-part-type="species" reg="hostmannianum">hostmannianum</tp:taxon-name-part></tp:taxon-name></italic> (Miq.) C. DC. (1869:287), by its prophylls up to 2.4 cm long, leaves 12–20 cm long vs. prophylls 2.8–3.5 cm long, leaves 21–26 cm long in <italic><tp:taxon-name><tp:taxon-name-part taxon-name-part-type="genus" reg="Piper">P.</tp:taxon-name-part><tp:taxon-name-part taxon-name-part-type="species" reg="hostmannianum">hostmannianum</tp:taxon-name-part></tp:taxon-name></italic>.</p><fig id="F7" position="float" orientation="portrait"><object-id xmlns:xlink="http://www.w3.org/1999/xlink" content-type="doi" xlink:type="simple">10.3897/phytokeys.206.75971.figure7</object-id><object-id xmlns:xlink="http://www.w3.org/1999/xlink" content-type="arpha" xlink:type="simple">34185CD3-92DE-59DB-8D24-D0EEEFC8B50E</object-id><label>Figure 7.</label><caption><p><italic><tp:taxon-name><tp:taxon-name-part taxon-name-part-type="genus" reg="Piper">Piper</tp:taxon-name-part><tp:taxon-name-part taxon-name-part-type="species" reg="nokaidoyitau">nokaidoyitau</tp:taxon-name-part></tp:taxon-name></italic><bold>A</bold> sympodial branch <bold>B</bold> details of the inflorescence <bold>C</bold> floral bract viewed from above <bold>D</bold> floral bract side view <bold>E</bold> flower side view <bold>F</bold> stamen with glabrous connective <bold>G</bold> fruit side view <bold>H</bold> floral diagram. Illustration by Marcela Morales based on <italic>F. Hoyos 046</italic> (COL).</p></caption><graphic xmlns:xlink="http://www.w3.org/1999/xlink" xlink:href="phytokeys-206-025_article-75971__-g007.jpg" position="float" orientation="portrait" xlink:type="simple" id="oo_735639.jpg"><uri content-type="original_file" xlink:type="simple">https://binary.pensoft.net/fig/735639</uri></graphic></fig></tp:treatment-sec><tp:treatment-sec sec-type="description" id="SECID0EQDBI"><title>Description.</title><p><bold><italic>Shrub</italic></bold> up to 3 m tall; internodes (2.5–)3–4.5 cm long, canaliculate superficially, green, glabrous. <bold><italic><tp:taxon-name><tp:taxon-name-part taxon-name-part-type="genus" reg="Prophylls">Prophylls</tp:taxon-name-part></tp:taxon-name></italic></bold> 2.8–3.2 cm long, green, glabrous, caducous, swollen in the basal portion (observable in live plants). <bold><italic>Petioles</italic></bold> uniform in size along all nodes, (0.7–)1–1.2(–1.5) cm long, sheathing at the base, smooth, glabrous. <bold><italic>Leaf-blades</italic></bold> coriaceous, drying black, uniform in shape and size along all axes, (4.5–)5–8 × (18) 21–26 cm, ovate, asymmetric, base rounded, glabrous on both surfaces, eciliate; pinnately nerved throughout, 4–5 ascending nerves on each side, eucamptodromous, with spacing decreasing and angle increasing towards the base, tertiary veins random, reticulate; apex acuminate. <bold><italic>Inflorescences</italic></bold> simple spikes, erect; peduncle 1–1.5 cm long, glabrous, green; rachis (7.5)10–12 × 0.3 cm in flower, 11–13 × 0.4–0.5 cm in fruit, flowers densely grouped along the rachis, forming bands around the spike. Floral bracts cucullate, heart-shaped from above, 0.2–0.35 × 0.4–0.7 mm, glabrous centrally on the abaxial surface, margin densely fimbriate. <bold><italic>Flowers</italic></bold> with three stamens, filaments 0.3–0.5 mm long, anthers 0.1–0.25 × 0.2–0.3 mm, transversally dehiscent, dithecous, with connective not protruding, glabrate, idioblasts not evident, colour black when dried; stigmas 3, 0.1–0.25 mm long, sessile. <bold><italic>Fruits</italic></bold> obpyriform in side view and triangular from above, green when alive, black when dry, 0.5–0.7 × 0.8–0.9 mm, glabrous, partially immersed in the rachis, with stigmas sessile and persistent.</p><fig id="F8" position="float" orientation="portrait"><object-id xmlns:xlink="http://www.w3.org/1999/xlink" content-type="doi" xlink:type="simple">10.3897/phytokeys.206.75971.figure8</object-id><object-id xmlns:xlink="http://www.w3.org/1999/xlink" content-type="arpha" xlink:type="simple">D539E4C3-1974-56BF-973D-5E9ED2335115</object-id><label>Figure 8.</label><caption><p><italic><tp:taxon-name><tp:taxon-name-part taxon-name-part-type="genus" reg="Piper">Piper</tp:taxon-name-part><tp:taxon-name-part taxon-name-part-type="species" reg="nokaidoyitau">nokaidoyitau</tp:taxon-name-part></tp:taxon-name></italic><bold>A</bold> sympodial branch, lower leaf surfaces <bold>B</bold> sympodial branch, upper leaf surfaces and spikes <bold>C</bold> single infructescence. Photos from <italic>F Hoyos &amp; W Trujillo 046</italic> by F Hoyos</p></caption><graphic xmlns:xlink="http://www.w3.org/1999/xlink" xlink:href="phytokeys-206-025_article-75971__-g008.jpg" position="float" orientation="portrait" xlink:type="simple" id="oo_735640.jpg"><uri content-type="original_file" xlink:type="simple">https://binary.pensoft.net/fig/735640</uri></graphic></fig></tp:treatment-sec><tp:treatment-sec sec-type="distribution" id="SECID0ESFBI"><title>Distribution and habitat.</title><p><italic><tp:taxon-name><tp:taxon-name-part taxon-name-part-type="genus" reg="Piper">Piper</tp:taxon-name-part><tp:taxon-name-part taxon-name-part-type="species" reg="nokaidoyitau">nokaidoyitau</tp:taxon-name-part></tp:taxon-name></italic> is known from the lower montane forests in the eastern slopes of the Andes in Colombia, ca. 1,100 m elevation (Fig. <xref ref-type="fig" rid="F2">2</xref>), the Department of Caquetá. It is a shade-loving species that grows in the understorey of preserved forest.</p></tp:treatment-sec><tp:treatment-sec sec-type="phenology" id="SECID0EHGBI"><title>Phenology.</title><p>Flowering specimens were collected in September and October. Fruiting specimens in October.</p></tp:treatment-sec><tp:treatment-sec sec-type="etymology" id="SECID0EMGBI"><title>Etymology.</title><p><italic><tp:taxon-name><tp:taxon-name-part taxon-name-part-type="genus" reg="Piper">Piper</tp:taxon-name-part><tp:taxon-name-part taxon-name-part-type="species" reg="nokaidoyitau">nokaidoyitau</tp:taxon-name-part></tp:taxon-name></italic> is named after the Huitoto name for <italic><tp:taxon-name><tp:taxon-name-part taxon-name-part-type="genus" reg="Piper">Piper</tp:taxon-name-part></tp:taxon-name></italic> plants, “Nokaido yitau”. It means “the powers of the toucan” because these are sacred and medicinal plants used against fever, body and headaches and as anti-inflammatories.</p></tp:treatment-sec><tp:treatment-sec sec-type="Phylogenetic relationships" id="SECID0EEHBI"><title>Phylogenetic relationships.</title><p><italic><tp:taxon-name><tp:taxon-name-part taxon-name-part-type="genus" reg="Piper">Piper</tp:taxon-name-part><tp:taxon-name-part taxon-name-part-type="species" reg="nokaidoyitau">nokaidoyitau</tp:taxon-name-part></tp:taxon-name></italic> belongs to the <italic><tp:taxon-name><tp:taxon-name-part taxon-name-part-type="genus" reg="Radula">Radula</tp:taxon-name-part></tp:taxon-name></italic> clade of Neotropical <italic><tp:taxon-name><tp:taxon-name-part taxon-name-part-type="genus" reg="Piper">Piper</tp:taxon-name-part></tp:taxon-name></italic> (<xref ref-type="bibr" rid="B18">Jaramillo et al. 2008</xref>). Specifically, <italic><tp:taxon-name><tp:taxon-name-part taxon-name-part-type="genus" reg="Piper">P.</tp:taxon-name-part><tp:taxon-name-part taxon-name-part-type="species" reg="nokaidoyitau">nokaidoyitau</tp:taxon-name-part></tp:taxon-name></italic> is sister to the <italic><tp:taxon-name><tp:taxon-name-part taxon-name-part-type="genus" reg="Isophyllon">Isophyllon</tp:taxon-name-part></tp:taxon-name></italic> subclade, within <italic><tp:taxon-name><tp:taxon-name-part taxon-name-part-type="genus" reg="Radula">Radula</tp:taxon-name-part></tp:taxon-name></italic>. <italic><tp:taxon-name><tp:taxon-name-part taxon-name-part-type="genus" reg="Isophyllon">Isophyllon</tp:taxon-name-part></tp:taxon-name></italic> species are mostly self-standing shrubs with coriaceous leaves, pinnately nerved, acute or obtuse bases and flowers densely arranged in erect inflorescences. <italic><tp:taxon-name><tp:taxon-name-part taxon-name-part-type="genus" reg="Isophyllon">Isophyllon</tp:taxon-name-part></tp:taxon-name></italic> species occur in the Atlantic Forest, Central America and the Amazon Region.</p></tp:treatment-sec><tp:treatment-sec sec-type="conservation status" id="SECID0EOJBI"><title>Conservation status.</title><p>This species is known from four specimen collections representing two subpopulations. The locations where it occurs are threatened by deforestation and expansion of the agriculture frontier. The area of occupancy (<abbrev xmlns:xlink="http://www.w3.org/1999/xlink" xlink:title="area of occupancy" id="ABBRID0EUJBI" xlink:type="simple">AOO</abbrev>) of 8 km<sup>2</sup> is small, which, together with the continuing decline in habitat quality, suggests it is Endangered [EN B1a+B2a].</p></tp:treatment-sec><tp:treatment-sec sec-type="comments" id="SECID0E1JBI"><title>Comments.</title><p>Leaves of <italic><tp:taxon-name><tp:taxon-name-part taxon-name-part-type="genus" reg="Piper">Piper</tp:taxon-name-part><tp:taxon-name-part taxon-name-part-type="species" reg="nokaidoyitau">nokaidoyitau</tp:taxon-name-part></tp:taxon-name></italic> are pinnately nerved throughout with 4–5 ascending secondary veins on each side. This characteristic is shared by other species belonging to the <italic><tp:taxon-name><tp:taxon-name-part taxon-name-part-type="genus" reg="Radula">Radula</tp:taxon-name-part></tp:taxon-name></italic> clade, specifically subclade <italic><tp:taxon-name><tp:taxon-name-part taxon-name-part-type="genus" reg="Isophyllon">Isophyllon</tp:taxon-name-part></tp:taxon-name></italic> (<xref ref-type="bibr" rid="B18">Jaramillo et al. 2008</xref>). We compared <tp:taxon-name><tp:taxon-name-part taxon-name-part-type="genus" reg="Piper">P.</tp:taxon-name-part><tp:taxon-name-part taxon-name-part-type="species" reg="nokaidoyitau">nokaidoyitau</tp:taxon-name-part></tp:taxon-name> with similar species that occur on the eastern slope of the northern Andes (Table <xref ref-type="table" rid="T4">4</xref>).</p><table-wrap id="T4" position="float" orientation="portrait"><label>Table 4.</label><caption><p>Comparison of <italic><tp:taxon-name><tp:taxon-name-part taxon-name-part-type="genus" reg="Piper">Piper</tp:taxon-name-part><tp:taxon-name-part taxon-name-part-type="species" reg="nokaidoyitau">nokaidoyitau</tp:taxon-name-part></tp:taxon-name></italic> with related species that have leaves pinnately nerved throughout and occur in the eastern slope of the northern Andes.</p></caption><table id="TID0ETQBI" rules="all"><tbody><tr><th rowspan="1" colspan="1">Species</th><th rowspan="1" colspan="1"><tp:taxon-name><tp:taxon-name-part taxon-name-part-type="genus" reg="Prophylls">Prophylls</tp:taxon-name-part></tp:taxon-name> length</th><th rowspan="1" colspan="1">Leaf shape</th><th rowspan="1" colspan="1">Leaf base shape</th><th rowspan="1" colspan="1">Leaf length</th><th rowspan="1" colspan="1">Infructescence length</th><th rowspan="1" colspan="1">Geographic distribution</th></tr><tr><td rowspan="1" colspan="1">
                      <bold><italic><tp:taxon-name><tp:taxon-name-part taxon-name-part-type="genus" reg="Piper">P.</tp:taxon-name-part><tp:taxon-name-part taxon-name-part-type="species" reg="anonifolium">anonifolium</tp:taxon-name-part></tp:taxon-name></italic> Kunth</bold>
                    </td><td rowspan="1" colspan="1">0.5–0.8 cm</td><td rowspan="1" colspan="1">elliptic</td><td rowspan="1" colspan="1">cuneate</td><td rowspan="1" colspan="1">(10)14–17 cm</td><td rowspan="1" colspan="1">3–3.5 cm</td><td rowspan="1" colspan="1">Amazonia</td></tr><tr><td rowspan="1" colspan="1">
                      <bold><italic><tp:taxon-name><tp:taxon-name-part taxon-name-part-type="genus" reg="Piper">P.</tp:taxon-name-part><tp:taxon-name-part taxon-name-part-type="species" reg="hostmannianum">hostmannianum</tp:taxon-name-part></tp:taxon-name></italic> C. DC.</bold>
                    </td><td rowspan="1" colspan="1">1–2 cm</td><td rowspan="1" colspan="1">elliptic</td><td rowspan="1" colspan="1">rounded</td><td rowspan="1" colspan="1">12–20 cm</td><td rowspan="1" colspan="1">10–11 cm</td><td rowspan="1" colspan="1">Amazonia</td></tr><tr><td rowspan="1" colspan="1">
                      <bold><italic><tp:taxon-name><tp:taxon-name-part taxon-name-part-type="genus" reg="Piper">P.</tp:taxon-name-part><tp:taxon-name-part taxon-name-part-type="species" reg="nokaidoyitau">nokaidoyitau</tp:taxon-name-part></tp:taxon-name></italic> W. Trujillo &amp; M. A. Jaram.</bold>
                    </td><td rowspan="1" colspan="1">3–3.5 cm</td><td rowspan="1" colspan="1">ovate</td><td rowspan="1" colspan="1">rounded</td><td rowspan="1" colspan="1">21–26 cm</td><td rowspan="1" colspan="1">11–13 cm</td><td rowspan="1" colspan="1">Eastern slope of the northern Andes</td></tr><tr><td rowspan="1" colspan="1">
                      <bold><italic><tp:taxon-name><tp:taxon-name-part taxon-name-part-type="genus" reg="Piper">P.</tp:taxon-name-part><tp:taxon-name-part taxon-name-part-type="species" reg="mastersianum">mastersianum</tp:taxon-name-part></tp:taxon-name></italic> C. DC.</bold>
                    </td><td rowspan="1" colspan="1">0.4–0.8 cm</td><td rowspan="1" colspan="1">ovate</td><td rowspan="1" colspan="1">rounded</td><td rowspan="1" colspan="1">9–12 cm</td><td rowspan="1" colspan="1">4–9 cm</td><td rowspan="1" colspan="1">Amazonia</td></tr></tbody></table></table-wrap></tp:treatment-sec><tp:treatment-sec sec-type="material" id="SECID0EURBI"><title>Specimens examined.</title><p>Colombia. Caquetá, municipio de Florencia: corregimiento El Caraño, vereda El Caraño, finca Las Brisas, <named-content xmlns:xlink="http://www.w3.org/1999/xlink" content-type="dwc:verbatimCoordinates" xlink:type="simple"><named-content content-type="geo-json" specific-use="{&#34;type&#34;:&#34;Point&#34;,&#34;coordinates&#34;:[-75.676472,1.737417]}" id="NCID0E4RBI" xlink:type="simple">01°44'14.7"N, 75°40'35.3"W</named-content></named-content>, 1116 m elev., 18 Oct 2013 [fl], <italic>W. Trujillo et al. 3005</italic> (COL); Corregimiento El Caraño, finca Las Brisas, <named-content xmlns:xlink="http://www.w3.org/1999/xlink" content-type="dwc:verbatimCoordinates" xlink:type="simple"><named-content content-type="geo-json" specific-use="{&#34;type&#34;:&#34;Point&#34;,&#34;coordinates&#34;:[-75.676472,1.737417]}" id="NCID0EHSBI" xlink:type="simple">01°44'14.7"N, 75°40'35.3"W</named-content></named-content>, 1116 m elev., 18 Oct 2013 [fl], <italic>W. Trujillo et al. 3022</italic> (COL); Municipio de Belén de los Andaquíes: río Pescado, Parque Natural Andaqui, sector sur, <named-content xmlns:xlink="http://www.w3.org/1999/xlink" content-type="dwc:verbatimCoordinates" xlink:type="simple"><named-content content-type="geo-json" specific-use="{&#34;type&#34;:&#34;Point&#34;,&#34;coordinates&#34;:[-75.921111,1.608611]}" id="NCID0ERSBI" xlink:type="simple">01°36'31"N, 75°55'16"W</named-content></named-content>, 950 m elev., 25 Jun 2013, <italic>W. Trujillo et al</italic>. 2791 (HUAZ). Cauca. Municipio de Piamonte, corregimiento de Miraflor, vereda La Florida, camino a la reserva La Cristalina, <named-content xmlns:xlink="http://www.w3.org/1999/xlink" content-type="dwc:verbatimCoordinates" xlink:type="simple"><named-content content-type="geo-json" specific-use="{&#34;type&#34;:&#34;Point&#34;,&#34;coordinates&#34;:[-76.468944,1.083222]}" id="NCID0E2SBI" xlink:type="simple">01°04'59.6"N, 76°28'08.2"W</named-content></named-content>, 1146 m elev., 06 Jan 2021 [fr], <italic>E. Trujillo et al. 7249</italic> (CUVC, JBB).</p></tp:treatment-sec><tp:treatment-sec><!--Section generated to contain objects referenced in tp:taxon-treatment.--><fig id="F1" position="float" orientation="portrait"><object-id xmlns:xlink="http://www.w3.org/1999/xlink" content-type="doi" xlink:type="simple">10.3897/phytokeys.206.75971.figure1</object-id><object-id xmlns:xlink="http://www.w3.org/1999/xlink" content-type="arpha" xlink:type="simple">3A3E646D-859D-50B1-89CF-E65121CB8D52</object-id><label>Figure 1.</label><caption><p>Phylogenetic relationships of species described in this manuscript, based on Maximum Likelihood analysis of nrITS sequences. New species are shown in bold. Species with peltate leaves are underlined. Numbers above branches are <abbrev xmlns:xlink="http://www.w3.org/1999/xlink" xlink:title="Maximum Likelihood" id="ABBRID0EN6AG" xlink:type="simple">ML</abbrev> bootstrap support values (&gt; 80).</p></caption><graphic xmlns:xlink="http://www.w3.org/1999/xlink" xlink:href="phytokeys-206-025_article-75971__-g001.jpg" position="float" orientation="portrait" xlink:type="simple" id="oo_735633.jpg"><uri content-type="original_file" xlink:type="simple">https://binary.pensoft.net/fig/735633</uri></graphic></fig><fig id="F2" position="float" orientation="portrait"><object-id xmlns:xlink="http://www.w3.org/1999/xlink" content-type="doi" xlink:type="simple">10.3897/phytokeys.206.75971.figure2</object-id><object-id xmlns:xlink="http://www.w3.org/1999/xlink" content-type="arpha" xlink:type="simple">C0234058-0DEC-500E-8338-BED859B631CD</object-id><label>Figure 2.</label><caption><p>The locality of four new <italic><tp:taxon-name><tp:taxon-name-part taxon-name-part-type="genus" reg="Piper">Piper</tp:taxon-name-part></tp:taxon-name></italic> species from the Andes eastern slopes of Colombia, Ecuador and Peru.</p></caption><graphic xmlns:xlink="http://www.w3.org/1999/xlink" xlink:href="phytokeys-206-025_article-75971__-g002.jpg" position="float" orientation="portrait" xlink:type="simple" id="oo_735634.jpg"><uri content-type="original_file" xlink:type="simple">https://binary.pensoft.net/fig/735634</uri></graphic></fig></tp:treatment-sec><ref-list><ref id="B18"><mixed-citation xmlns:xlink="http://www.w3.org/1999/xlink" xlink:type="simple"><person-group><name name-style="western"><surname>Jaramillo</surname><given-names>MA</given-names></name><name name-style="western"><surname>Callejas-Posada</surname><given-names>R</given-names></name><name name-style="western"><surname>Davidson</surname><given-names>C</given-names></name><name name-style="western"><surname>Smith</surname><given-names>JF</given-names></name><name name-style="western"><surname>Stevens</surname><given-names>AC</given-names></name><name name-style="western"><surname>Tepe</surname><given-names>EJ</given-names></name><name name-style="western"><surname>Editor</surname><given-names>C</given-names></name><name name-style="western"><surname>Plunkett</surname><given-names>GM</given-names></name></person-group> (<year>2008</year>) <article-title>A Phylogeny of the Tropical Genus <tp:taxon-name><tp:taxon-name-part taxon-name-part-type="genus">Piper</tp:taxon-name-part></tp:taxon-name> Using ITS and the Chloroplast Intron psbJ – petA.</article-title><source>Systematic Botany</source><volume>33</volume>(<issue>4</issue>): <fpage>647</fpage>–<lpage>660</lpage>. <ext-link xlink:type="simple" ext-link-type="doi" xlink:href="10.1600/036364408786500244">https://doi.org/10.1600/036364408786500244</ext-link></mixed-citation></ref></ref-list></tp:taxon-treatment>
