# Supplementary material for: ﻿New Piper species from the eastern slopes of the Andes in northern South America
Source: PhytoKeys. 2022 Aug 26;206:25–48. doi: 10.3897/phytokeys.206.75971 (PMC9848990; doi:10.3897/phytokeys.206.75971)
Supplement: XML Treatment for Piper velae [file phytokeys.206.75971-treatment4.xml]

<!DOCTYPE tp:taxon-treatment
  PUBLIC "-//TaxonX//DTD Taxonomic Treatment Publishing DTD v0 20100105//EN" "tax-treatment-NSO.dtd">
<tp:taxon-treatment xmlns:tp="http://www.plazi.org/taxpub"><tp:treatment-meta><kwd-group><label>Taxon classification</label><kwd>
                <named-content content-type="kingdom">Plantae</named-content>
              </kwd><kwd>
                <named-content content-type="order">Piperales</named-content>
              </kwd><kwd>
                <named-content content-type="family">Piperaceae</named-content>
              </kwd></kwd-group><mixed-citation publication-type="journal"><person-group><name><surname>Trujillo</surname><given-names>William</given-names></name><name><surname>Trujillo</surname><given-names>Edwin Trujillo</given-names></name><name><surname>Ortiz-Morea</surname><given-names>Fausto Andrés</given-names></name><name><surname>Toro</surname><given-names>Diego A.</given-names></name><name><surname>Jaramillo</surname><given-names>M. Alejandra</given-names></name></person-group><article-title>﻿New <italic><tp:taxon-name><tp:taxon-name-part taxon-name-part-type="genus" reg="Piper">Piper</tp:taxon-name-part></tp:taxon-name></italic> species from the eastern slopes of the Andes in northern South America</article-title><source>PhytoKeys</source><day>26</day><month>08</month><year>2022</year><volume>206</volume><fpage>25</fpage><lpage>48</lpage><pub-id pub-id-type="doi">10.3897/phytokeys.206.75971</pub-id></mixed-citation></tp:treatment-meta><tp:nomenclature><label>﻿</label><tp:taxon-name>
              <object-id xmlns:xlink="http://www.w3.org/1999/xlink" content-type="arpha" xlink:type="simple">4BAD96EB-8763-5066-959F-55F6618FD24D</object-id>
              <tp:taxon-name-part taxon-name-part-type="genus" reg="Piper">Piper</tp:taxon-name-part>
              <tp:taxon-name-part taxon-name-part-type="species" reg="velae">velae</tp:taxon-name-part>
              <object-id xmlns:xlink="http://www.w3.org/1999/xlink" content-type="ipni" xlink:type="simple">urn:lsid:ipni.org:names:77303989-1</object-id>
            </tp:taxon-name><tp:taxon-authority>W. Trujillo-C &amp; M. A. Jaram.</tp:taxon-authority><tp:taxon-status xmlns:xlink="http://www.w3.org/1999/xlink" xlink:type="simple">sp. nov.</tp:taxon-status><xref ref-type="fig" rid="F1">Figs 1</xref><xref ref-type="fig" rid="F2">, 2</xref><xref ref-type="fig" rid="F9">, 9</xref><xref ref-type="fig" rid="F10">and 10</xref></tp:nomenclature><tp:treatment-sec sec-type="material" id="SECID0E3UBI"><title>Type.</title><p>Colombia, Caquetá, Belen de los Andaquies, corredor resguardo La Cerinda, PNN Alto Fragua Indiguazi, etnia Embera Katio, <named-content xmlns:xlink="http://www.w3.org/1999/xlink" content-type="dwc:verbatimCoordinates" xlink:type="simple"><named-content content-type="geo-json" specific-use="{&#34;type&#34;:&#34;Point&#34;,&#34;coordinates&#34;:[-75.863639,1.602389]}" id="NCID0EFVBI" xlink:type="simple">1°36'08.6"N, 75°51'49.1"W</named-content></named-content>, 470 m elev., 03 Oct 2007, <italic>W. Trujillo et al. 905</italic> (Holotype COAH, Isotype HUAZ).</p></tp:treatment-sec><tp:treatment-sec sec-type="diagnosis" id="SECID0EMVBI"><title>Diagnosis.</title><p><italic><tp:taxon-name><tp:taxon-name-part taxon-name-part-type="genus" reg="Piper">Piper</tp:taxon-name-part><tp:taxon-name-part taxon-name-part-type="species" reg="velae">velae</tp:taxon-name-part></tp:taxon-name></italic> W. Trujillo &amp; M. A. Jaram. can be distinguished from the related species <italic><tp:taxon-name><tp:taxon-name-part taxon-name-part-type="genus" reg="Piper">P.</tp:taxon-name-part><tp:taxon-name-part taxon-name-part-type="species" reg="holdridgeanum">holdridgeanum</tp:taxon-name-part></tp:taxon-name></italic> W.C. Burger by its elliptic leaves with cordulate leaf bases at all nodes, petioles 0.8–1.5 cm long, fruits cylindrical and pubescent vs. leaves cordate to elliptical with leaf bases that are rounded at fertile nodes and cordate at sterile nodes, petioles that are variable in size from 1–5 cm long, fruits rounded and glabrous in <italic><tp:taxon-name><tp:taxon-name-part taxon-name-part-type="genus" reg="Piper">P.</tp:taxon-name-part><tp:taxon-name-part taxon-name-part-type="species" reg="holdridgeanum">holdridgeanum</tp:taxon-name-part></tp:taxon-name></italic>. It can be separated from similar species <italic><tp:taxon-name><tp:taxon-name-part taxon-name-part-type="genus" reg="Piper">P.</tp:taxon-name-part><tp:taxon-name-part taxon-name-part-type="species" reg="cornifolium">cornifolium</tp:taxon-name-part></tp:taxon-name></italic><xref ref-type="bibr" rid="B22">Kunth (1815</xref> [1816]:52) because it has leaves pinnately nerved in the lower half of the blade and pubescent fruits vs. leaves pinnately nerved in the lower third of the blade and glabrous fruits in <italic><tp:taxon-name><tp:taxon-name-part taxon-name-part-type="genus" reg="Piper">P.</tp:taxon-name-part><tp:taxon-name-part taxon-name-part-type="species" reg="cornifolium">cornifolium</tp:taxon-name-part></tp:taxon-name></italic>.</p><fig id="F9" position="float" orientation="portrait"><object-id xmlns:xlink="http://www.w3.org/1999/xlink" content-type="doi" xlink:type="simple">10.3897/phytokeys.206.75971.figure9</object-id><object-id xmlns:xlink="http://www.w3.org/1999/xlink" content-type="arpha" xlink:type="simple">B37FAF1C-C43D-541E-8311-3F55B0B69541</object-id><label>Figure 9</label><caption><p><italic><tp:taxon-name><tp:taxon-name-part taxon-name-part-type="genus" reg="Piper">Piper</tp:taxon-name-part><tp:taxon-name-part taxon-name-part-type="species" reg="velae">velae</tp:taxon-name-part></tp:taxon-name></italic><bold>A</bold> sympodial branch <bold>B</bold> magnified view of the infructescence <bold>C</bold> floral bract view from above <bold>D</bold> floral bract side view <bold>E</bold> fruit side view <bold>F</bold> stamen side view <bold>G</bold> Seed side view <bold>H</bold> floral diagram. Illustration by Marcela Morales based on <italic>W Trujillo 905</italic></p></caption><graphic xmlns:xlink="http://www.w3.org/1999/xlink" xlink:href="phytokeys-206-025_article-75971__-g009.jpg" position="float" orientation="portrait" xlink:type="simple" id="oo_735641.jpg"><uri content-type="original_file" xlink:type="simple">https://binary.pensoft.net/fig/735641</uri></graphic></fig></tp:treatment-sec><tp:treatment-sec sec-type="description" id="SECID0EWYBI"><title>Description.</title><p><bold><italic>Shrub</italic></bold> up to 1.5 m tall. Internodes 2–8.5 cm long, smooth, green, tomentulose, idioblasts not evident. <bold><italic><tp:taxon-name><tp:taxon-name-part taxon-name-part-type="genus" reg="Prophylls">Prophylls</tp:taxon-name-part></tp:taxon-name></italic></bold> 1.2–2 cm long whitish, tomentulose, caducous. <bold><italic>Petioles</italic></bold> variable along all axes; on monopodial axes 1–1.5 cm long, vaginate to 3/4 of the length, smooth, tomentulose; on sympodial axes 0.8–1.2 cm long, vaginate at the base, smooth, tomentulose. <bold><italic>Leaf-blades</italic></bold> coriaceous, drying black, uniform in shape and size along all axes, 6–7(11) × 12–15(19) cm, elliptic, symmetric, base cordulate, basal extension asymmetrical; leaf blade smooth, tomentulose on the abaxial surface and glabrous adaxially, eciliate; pinnately nerved from the lower half, 4–5 ascending nerves on each side, festooned brochidodromous, with spacing decreasing and angle increasing towards the base, tertiary veins percurrent; apex acuminate. <bold><italic>Inflorescences</italic></bold> and infructescence a solitary spike, terminal, erect; peduncle 0.8–1.5 cm long, tomentulose, green; rachis in flower not seen, rachis in fruit 6–8.5 cm long, fruits densely grouped along the rachis. <bold><italic>Floral bracts</italic></bold> cucullate, triangular from above, 0.15–0.25 × 0.3–0.4 mm, glabrous on the adaxial surface, margin fimbriate, not forming bands around the spike. <bold><italic>Flowers</italic></bold> with four stamens, filaments 0.2–0.4 mm long, anthers 0.2–0.3 × 0.15–0.25 mm, longitudinally dehiscent, dithecous, shorter than filament, with connective not protruding, glabrate, idioblasts not evident, colour not seen. Stigmas 3, on a short style. <bold><italic>Fruits</italic></bold> cylindrical, laterally compressed, green when alive and black to brown when dry, 0.8–1.2 × 1–1.3 mm, pubescent on the tip, partially immersed in the rachis, with stigmas persistent, 0.07–0.12 mm long, on a short style, 0.1–0.3 mm long. <bold><italic>Seeds</italic></bold> 0.4–0.6 × 0.9–1.1 mm, rectangular, laterally compressed, obtuse, black.</p><fig id="F10" position="float" orientation="portrait"><object-id xmlns:xlink="http://www.w3.org/1999/xlink" content-type="doi" xlink:type="simple">10.3897/phytokeys.206.75971.figure10</object-id><object-id xmlns:xlink="http://www.w3.org/1999/xlink" content-type="arpha" xlink:type="simple">84E181F2-71C5-5FB3-B94B-D1BC6FC6285D</object-id><label>Figure 10</label><caption><p><italic><tp:taxon-name><tp:taxon-name-part taxon-name-part-type="genus" reg="Piper">Piper</tp:taxon-name-part><tp:taxon-name-part taxon-name-part-type="species" reg="velae">velae</tp:taxon-name-part></tp:taxon-name></italic><bold>A</bold> sympodial branch upper leaf surfaces and spike <bold>B</bold> magnified view of the leaf base and prophyll <bold>C</bold> magnified view of the spike <bold>D</bold> magnified view of the prophyll. Photos from <italic>W. Trujillo 2039</italic> by William Trujillo.</p></caption><graphic xmlns:xlink="http://www.w3.org/1999/xlink" xlink:href="phytokeys-206-025_article-75971__-g010.jpg" position="float" orientation="portrait" xlink:type="simple" id="oo_735642.jpg"><uri content-type="original_file" xlink:type="simple">https://binary.pensoft.net/fig/735642</uri></graphic></fig></tp:treatment-sec><tp:treatment-sec sec-type="distribution" id="SECID0EA2BI"><title>Distribution and habitat.</title><p><italic><tp:taxon-name><tp:taxon-name-part taxon-name-part-type="genus" reg="Piper">Piper</tp:taxon-name-part><tp:taxon-name-part taxon-name-part-type="species" reg="velae">velae</tp:taxon-name-part></tp:taxon-name></italic> occurs in the eastern slopes of the Andes, from 250–1,500 m in elevation, spreading from wet lowland to wet premontane forests. It occurs in the Colombian Departments of Caquetá, Meta, Cauca and Putumayo. In lowland forests, it occurs in dense <italic>terra firme</italic> forests. In premontane forests, it grows mostly on moderate slopes, sometimes occurring on steep slopes and rocky substrates. It is a shade-loving species, growing in the understorey and it is also found in forest gaps.</p></tp:treatment-sec><tp:treatment-sec sec-type="phenology" id="SECID0ET2BI"><title>Phenology.</title><p>Flowering specimens were collected in February, April, May, June, July and October. Fruiting specimens in January, April, June, July, September, October and December.</p></tp:treatment-sec><tp:treatment-sec sec-type="etymology" id="SECID0EY2BI"><title>Etymology.</title><p><italic><tp:taxon-name><tp:taxon-name-part taxon-name-part-type="genus" reg="Piper">Piper</tp:taxon-name-part><tp:taxon-name-part taxon-name-part-type="species" reg="velae">velae</tp:taxon-name-part></tp:taxon-name></italic> is named in honour of Huber Fernando Vela, M.D., a social and environmental leader of Caquetá who was murdered in 2021. Dr Vela and sponsored <italic><tp:taxon-name><tp:taxon-name-part taxon-name-part-type="genus" reg="Piper">Piper</tp:taxon-name-part></tp:taxon-name></italic> collections by WT during 2020. Huber Fernando was the leader of the Nature Reserve Romi Kumu, where 30 ha of forest were restored in 2020. The type specimen of <italic><tp:taxon-name><tp:taxon-name-part taxon-name-part-type="genus" reg="Piper">P.</tp:taxon-name-part><tp:taxon-name-part taxon-name-part-type="species" reg="velae">velae</tp:taxon-name-part></tp:taxon-name></italic> occurs in the region that Dr Vela loved and helped conserve and restore.</p></tp:treatment-sec><tp:treatment-sec sec-type="conservation status" id="SECID0E23BI"><title>Conservation status.</title><p>This species is known from 41 specimen collections representing 12 subpopulations. It occurs in 18 locations threatened by deforestation. The extent of occurrence (<abbrev xmlns:xlink="http://www.w3.org/1999/xlink" xlink:title="extent of occurrence" id="ABBRID0EB4BI" xlink:type="simple">EOO</abbrev> = 40,810 km<sup>2</sup>, below the <abbrev xmlns:xlink="http://www.w3.org/1999/xlink" xlink:title="extent of occurrence" id="ABBRID0EH4BI" xlink:type="simple">EOO</abbrev> to be considered Vulnerable, VU) and area of occupancy (<abbrev xmlns:xlink="http://www.w3.org/1999/xlink" xlink:title="area of occupancy" id="ABBRID0EL4BI" xlink:type="simple">AOO</abbrev> = 96 km<sup>2</sup>), suggest it is of Near Threatened [NT B1a+B2a].</p></tp:treatment-sec><tp:treatment-sec sec-type="Phylogenetic relationships" id="SECID0ER4BI"><title>Phylogenetic relationships.</title><p><italic><tp:taxon-name><tp:taxon-name-part taxon-name-part-type="genus" reg="Piper">P.</tp:taxon-name-part><tp:taxon-name-part taxon-name-part-type="species" reg="velae">velae</tp:taxon-name-part></tp:taxon-name></italic> is sister to <italic><tp:taxon-name><tp:taxon-name-part taxon-name-part-type="genus" reg="Piper">P.</tp:taxon-name-part><tp:taxon-name-part taxon-name-part-type="species" reg="holdridgeanum">holdridgeanum</tp:taxon-name-part></tp:taxon-name></italic> and these form a clade sister to <italic><tp:taxon-name><tp:taxon-name-part taxon-name-part-type="genus" reg="Macrostachys">Macrostachys</tp:taxon-name-part></tp:taxon-name></italic> (<xref ref-type="bibr" rid="B18">Jaramillo et al. 2008</xref>). <italic><tp:taxon-name><tp:taxon-name-part taxon-name-part-type="genus" reg="Piper">P.</tp:taxon-name-part><tp:taxon-name-part taxon-name-part-type="species" reg="velae">velae</tp:taxon-name-part></tp:taxon-name></italic> and <italic><tp:taxon-name><tp:taxon-name-part taxon-name-part-type="genus" reg="Piper">P.</tp:taxon-name-part><tp:taxon-name-part taxon-name-part-type="species" reg="holdridgeanum">holdridgeanum</tp:taxon-name-part></tp:taxon-name></italic> have sheathing petioles to ¾ of their length and tightly-arranged flowers. The marked foliar dimorphism between leaves on sterile (monopodial) and fertile (sympodial) nodes distinctive of <italic><tp:taxon-name><tp:taxon-name-part taxon-name-part-type="genus" reg="Piper">P.</tp:taxon-name-part><tp:taxon-name-part taxon-name-part-type="species" reg="holdridgeanum">holdridgeanum</tp:taxon-name-part></tp:taxon-name></italic> have obscured its relationships (<xref ref-type="bibr" rid="B5">Callejas-Posada 2020</xref>). Here, we present phylogenetic evidence for its placement sister to <italic><tp:taxon-name><tp:taxon-name-part taxon-name-part-type="genus" reg="Macrostachys">Macrostachys</tp:taxon-name-part></tp:taxon-name></italic>. Both species, <italic><tp:taxon-name><tp:taxon-name-part taxon-name-part-type="genus" reg="Piper">P.</tp:taxon-name-part><tp:taxon-name-part taxon-name-part-type="species" reg="velae">velae</tp:taxon-name-part></tp:taxon-name></italic> and <italic><tp:taxon-name><tp:taxon-name-part taxon-name-part-type="genus" reg="Piper">P.</tp:taxon-name-part><tp:taxon-name-part taxon-name-part-type="species" reg="holdridgeanum">holdridgeanum</tp:taxon-name-part></tp:taxon-name></italic> require further study to understand their morphological affinities.</p></tp:treatment-sec><tp:treatment-sec sec-type="discussion" id="SECID0E1ACI"><title>Discussion.</title><p><italic><tp:taxon-name><tp:taxon-name-part taxon-name-part-type="genus" reg="Piper">Piper</tp:taxon-name-part><tp:taxon-name-part taxon-name-part-type="species" reg="velae">velae</tp:taxon-name-part></tp:taxon-name></italic> can be confused with <italic><tp:taxon-name><tp:taxon-name-part taxon-name-part-type="genus" reg="Piper">P.</tp:taxon-name-part><tp:taxon-name-part taxon-name-part-type="species" reg="cornifolium">cornifolium</tp:taxon-name-part></tp:taxon-name></italic>, because of its cordulate leaf base; however, these taxa are distinguished, based on the leaf venation pattern and fruit pubescence (see Table <xref ref-type="table" rid="T5">5</xref>). We also compare <italic><tp:taxon-name><tp:taxon-name-part taxon-name-part-type="genus" reg="Piper">P.</tp:taxon-name-part><tp:taxon-name-part taxon-name-part-type="species" reg="velae">velae</tp:taxon-name-part></tp:taxon-name></italic> to closely-related <italic><tp:taxon-name><tp:taxon-name-part taxon-name-part-type="genus" reg="Piper">P.</tp:taxon-name-part><tp:taxon-name-part taxon-name-part-type="species" reg="holdridgeanum">holdridgeanum</tp:taxon-name-part></tp:taxon-name></italic>; further studies will help us corroborate this relationship and find morphological similarities.</p><table-wrap id="T5" position="float" orientation="portrait"><label>Table 5.</label><caption><p>Comparison of <italic><tp:taxon-name><tp:taxon-name-part taxon-name-part-type="genus" reg="Piper">Piper</tp:taxon-name-part><tp:taxon-name-part taxon-name-part-type="species" reg="velae">velae</tp:taxon-name-part></tp:taxon-name></italic> with closely-related species <italic><tp:taxon-name><tp:taxon-name-part taxon-name-part-type="genus" reg="Piper">P.</tp:taxon-name-part><tp:taxon-name-part taxon-name-part-type="species" reg="holdridgeanum">holdridgeanum</tp:taxon-name-part></tp:taxon-name></italic> and morphological similar species <italic><tp:taxon-name><tp:taxon-name-part taxon-name-part-type="genus" reg="Piper">P.</tp:taxon-name-part><tp:taxon-name-part taxon-name-part-type="species" reg="cornifolium">cornifolium</tp:taxon-name-part></tp:taxon-name></italic>.</p></caption><table id="TID0EQZBI" rules="all"><tbody><tr><th rowspan="1" colspan="1">Species</th><th rowspan="1" colspan="1">Petiole length</th><th rowspan="1" colspan="1">Leaf shape</th><th rowspan="1" colspan="1">Leaf base</th><th rowspan="1" colspan="1">Secondary nerves branched</th><th rowspan="1" colspan="1">Fruit shape</th><th rowspan="1" colspan="1">Fruit pubescence</th><th rowspan="1" colspan="1">Geographic distribution</th></tr><tr><td rowspan="1" colspan="1">
                      <bold><italic><tp:taxon-name><tp:taxon-name-part taxon-name-part-type="genus" reg="Piper">P.</tp:taxon-name-part><tp:taxon-name-part taxon-name-part-type="species" reg="cornifolium">cornifolium</tp:taxon-name-part></tp:taxon-name></italic> Kunth</bold>
                    </td><td rowspan="1" colspan="1">0.8–1.2 cm</td><td rowspan="1" colspan="1">obovate-elliptic</td><td rowspan="1" colspan="1">cordulate</td><td rowspan="1" colspan="1">from the lower third</td><td rowspan="1" colspan="1">rounded</td><td rowspan="1" colspan="1">pubescent</td><td rowspan="1" colspan="1">Northern Andes</td></tr><tr><td rowspan="1" colspan="1">
                      <bold><italic><tp:taxon-name><tp:taxon-name-part taxon-name-part-type="genus" reg="Piper">P.</tp:taxon-name-part><tp:taxon-name-part taxon-name-part-type="species" reg="holdridgeanum">holdridgeanum</tp:taxon-name-part></tp:taxon-name></italic> W.C. Burger</bold>
                    </td><td rowspan="1" colspan="1">1–5 cm</td><td rowspan="1" colspan="1">cordate to elliptic</td><td rowspan="1" colspan="1">rounded to cordate</td><td rowspan="1" colspan="1">from the lower half</td><td rowspan="1" colspan="1">rounded</td><td rowspan="1" colspan="1">glabrous</td><td rowspan="1" colspan="1">Mesoamerica</td></tr><tr><td rowspan="1" colspan="1">
                      <bold><italic><tp:taxon-name><tp:taxon-name-part taxon-name-part-type="genus" reg="Piper">P.</tp:taxon-name-part><tp:taxon-name-part taxon-name-part-type="species" reg="velae">velae</tp:taxon-name-part></tp:taxon-name></italic> W. Trujillo &amp; M. A. Jaram.</bold>
                    </td><td rowspan="1" colspan="1">0.8–1.5 cm</td><td rowspan="1" colspan="1">elliptic</td><td rowspan="1" colspan="1">cordulate</td><td rowspan="1" colspan="1">from the lower half</td><td rowspan="1" colspan="1">cylindrical</td><td rowspan="1" colspan="1">pubescent</td><td rowspan="1" colspan="1">Eastern slope of the northern Andes</td></tr></tbody></table></table-wrap></tp:treatment-sec><tp:treatment-sec sec-type="Specimen examined" id="SECID0EPICI"><title>Specimen examined.</title><p>Colombia: <bold>Caquetá</bold>: Belén de los Andaquíes: Parque Bosque Microcuenca La Resaca, sendero Alto Sarabando, 800 m elev., <named-content xmlns:xlink="http://www.w3.org/1999/xlink" content-type="dwc:verbatimCoordinates" xlink:type="simple"><named-content content-type="geo-json" specific-use="{&#34;type&#34;:&#34;Point&#34;,&#34;coordinates&#34;:[-75.883833,1.458056]}" id="NCID0E1ICI" xlink:type="simple">1°27'29"N, 75°53'1.8"W</named-content></named-content>, 26 Oct 2010, <italic>D. Cárdenas et al. 40791</italic> (COAH); vereda Las Verdes, río Pescado, margen izq. Parque Natural Municipal Andakí, 700 m elev., <named-content xmlns:xlink="http://www.w3.org/1999/xlink" content-type="dwc:verbatimCoordinates" xlink:type="simple"><named-content content-type="geo-json" specific-use="{&#34;type&#34;:&#34;Point&#34;,&#34;coordinates&#34;:[-75.902778,1.602000]}" id="NCID0EEJCI" xlink:type="simple">1°36'7.2"N, 75°54'10"W</named-content></named-content>, 28 Oct 2010, <italic>D. Cárdenas et al. 40896</italic> (COAH); sector Paramillo, camino entre Acevedo - Belén de Andaquíes, 1400 m elev., <named-content xmlns:xlink="http://www.w3.org/1999/xlink" content-type="dwc:verbatimCoordinates" xlink:type="simple"><named-content content-type="geo-json" specific-use="{&#34;type&#34;:&#34;Point&#34;,&#34;coordinates&#34;:[-75.905833,1.682778]}" id="NCID0EOJCI" xlink:type="simple">1°40'58"N, 75°54'21"W</named-content></named-content>, 23 Jul 2011, <italic>D. Cárdenas et al. 41848</italic> (COAH); cerca del río Pescado, vereda Los Angeles, 1225 m elev., <named-content xmlns:xlink="http://www.w3.org/1999/xlink" content-type="dwc:verbatimCoordinates" xlink:type="simple"><named-content content-type="geo-json" specific-use="{&#34;type&#34;:&#34;Point&#34;,&#34;coordinates&#34;:[-75.904722,1.580472]}" id="NCID0EYJCI" xlink:type="simple">1°34'49.7"N, 75°54'17"W</named-content></named-content>, 9 Jul 2011, <italic>L. Martinez 24</italic> (COAH); río Pescado, Parque Natural Andakí, sector Sur, 950 m elev., <named-content xmlns:xlink="http://www.w3.org/1999/xlink" content-type="dwc:verbatimCoordinates" xlink:type="simple"><named-content content-type="geo-json" specific-use="{&#34;type&#34;:&#34;Point&#34;,&#34;coordinates&#34;:[-75.921111,1.608611]}" id="NCID0ECKCI" xlink:type="simple">1°36'31"N, 75°55'16"W</named-content></named-content>, 25 Jun 2013, <italic>W. Trujillo et al. 2792</italic> (COAH). Cartagena del Chairá: vereda Laguna del Chairá, 240 m elev., <named-content xmlns:xlink="http://www.w3.org/1999/xlink" content-type="dwc:verbatimCoordinates" xlink:type="simple"><named-content content-type="geo-json" specific-use="{&#34;type&#34;:&#34;Point&#34;,&#34;coordinates&#34;:[-74.813833,1.256639]}" id="NCID0EMKCI" xlink:type="simple">1°15'23.9"N, 74°48'49.8"W</named-content></named-content>, 28 Sep 2007, <italic>W. Trujillo et al. 853</italic> (COAH). Florencia: corregimiento El Caraño, vereda Alto Brasil, camino hacia la quebrada Yumal, 321 m elev., <named-content xmlns:xlink="http://www.w3.org/1999/xlink" content-type="dwc:verbatimCoordinates" xlink:type="simple"><named-content content-type="geo-json" specific-use="{&#34;type&#34;:&#34;Point&#34;,&#34;coordinates&#34;:[-75.602133,1.659050]}" id="NCID0EWKCI" xlink:type="simple">1°39.543'N, 75°36.128'W</named-content></named-content>, 22 Oct. 2012, <italic>A. Jimenez et al. 4</italic> (HUAZ); río Hacha, vereda El Caraño, finca Marsella, 500 m elev., <named-content xmlns:xlink="http://www.w3.org/1999/xlink" content-type="dwc:verbatimCoordinates" xlink:type="simple"><named-content content-type="geo-json" specific-use="{&#34;type&#34;:&#34;Point&#34;,&#34;coordinates&#34;:[-75.621111,1.696389]}" id="NCID0EALCI" xlink:type="simple">1°41'47"N, 75°37'16"W</named-content></named-content>, 26 Jun 2010, <italic>D. Cárdenas et al. 24884</italic> (COAH, HUAZ); vereda El Paraíso, antigua vía Florencia-Neiva, zona de cordillera baja, 756 m elev., <named-content xmlns:xlink="http://www.w3.org/1999/xlink" content-type="dwc:verbatimCoordinates" xlink:type="simple"><named-content content-type="geo-json" specific-use="{&#34;type&#34;:&#34;Point&#34;,&#34;coordinates&#34;:[-75.665806,1.752056]}" id="NCID0EKLCI" xlink:type="simple">1°45'7.4"N, 75°39'56.9"W</named-content></named-content>, 20 Oct 2010, <italic>D. Cárdenas et al. 40568</italic> (COAH); vereda El Paraíso Bajo, vegetación de cordillera baja, 800 m elev., <named-content xmlns:xlink="http://www.w3.org/1999/xlink" content-type="dwc:verbatimCoordinates" xlink:type="simple"><named-content content-type="geo-json" specific-use="{&#34;type&#34;:&#34;Point&#34;,&#34;coordinates&#34;:[-75.618944,1.750056]}" id="NCID0EULCI" xlink:type="simple">1°45'0.2"N, 75°37'8.2"W</named-content></named-content>, 22 Oct 2010, <italic>D. Cárdenas et al. 40595</italic> (COAH); Centro de investigaciones Macagual, 258 m elev., <named-content xmlns:xlink="http://www.w3.org/1999/xlink" content-type="dwc:verbatimCoordinates" xlink:type="simple"><named-content content-type="geo-json" specific-use="{&#34;type&#34;:&#34;Point&#34;,&#34;coordinates&#34;:[-75.656278,1.499944]}" id="NCID0E5LCI" xlink:type="simple">1°29'59.8"N, 75°39'22.6"W</named-content></named-content>, 13 Dec 2008, <italic>W. Trujillo et al. 1214</italic> (COAH); vereda El Caraño, 1116 m elev., <named-content xmlns:xlink="http://www.w3.org/1999/xlink" content-type="dwc:verbatimCoordinates" xlink:type="simple"><named-content content-type="geo-json" specific-use="{&#34;type&#34;:&#34;Point&#34;,&#34;coordinates&#34;:[-75.676472,1.737417]}" id="NCID0EIMCI" xlink:type="simple">1°44'14.7"N, 75°40'35.3"W</named-content></named-content>, 18 Oct 2013, <italic>W. Trujillo et al. 3002</italic> (COAH). La Montañita: vereda Los Morros, reserva Las Dalias, 300 m elev., <named-content xmlns:xlink="http://www.w3.org/1999/xlink" content-type="dwc:verbatimCoordinates" xlink:type="simple"><named-content content-type="geo-json" specific-use="{&#34;type&#34;:&#34;Point&#34;,&#34;coordinates&#34;:[-75.404889,1.489306]}" id="NCID0ESMCI" xlink:type="simple">1°29'21.5"N, 75°24'17.6"W</named-content></named-content>, <italic>A. Meneses 15</italic> (HUAZ); vereda Itarca, Reserva Natural Itarca, 340 m elev., <named-content xmlns:xlink="http://www.w3.org/1999/xlink" content-type="dwc:verbatimCoordinates" xlink:type="simple"><named-content content-type="geo-json" specific-use="{&#34;type&#34;:&#34;Point&#34;,&#34;coordinates&#34;:[-75.472222,1.548056]}" id="NCID0E3MCI" xlink:type="simple">1°32'53"N, 75°28'20"W</named-content></named-content>, 30 Oct 2010, <italic>D. Cárdenas et al. 40956</italic> (COAH); vereda Itarca, Reserva Natural Itarca, 330 m elev., <named-content xmlns:xlink="http://www.w3.org/1999/xlink" content-type="dwc:verbatimCoordinates" xlink:type="simple"><named-content content-type="geo-json" specific-use="{&#34;type&#34;:&#34;Point&#34;,&#34;coordinates&#34;:[-75.471944,1.542917]}" id="NCID0EGNCI" xlink:type="simple">1°32'34.5"N, 75°28'19"W</named-content></named-content>, 26 Apr 2011, <italic>N. Castaño et al. 3142</italic> (COAH); Reserva Las Dalias, 382 m elev., <named-content xmlns:xlink="http://www.w3.org/1999/xlink" content-type="dwc:verbatimCoordinates" xlink:type="simple"><named-content content-type="geo-json" specific-use="{&#34;type&#34;:&#34;Point&#34;,&#34;coordinates&#34;:[-75.404889,1.489333]}" id="NCID0EQNCI" xlink:type="simple">1°29'21.6"N, 75°24'17.6"W</named-content></named-content>, 41050, <italic>W. Trujillo et al. 2086</italic> (COAH). San Vicente del Caguán: inspección Guacamaya, vereda La Música, margen izquierda del río Caguán, 600 m elev., <named-content xmlns:xlink="http://www.w3.org/1999/xlink" content-type="dwc:verbatimCoordinates" xlink:type="simple"><named-content content-type="geo-json" specific-use="{&#34;type&#34;:&#34;Point&#34;,&#34;coordinates&#34;:[-74.903444,2.346111]}" id="NCID0E1NCI" xlink:type="simple">2°20'46"N, 74°54'12.4"W</named-content></named-content>, 12 Jul 2015, <italic>D. Cárdenas et al. 44401</italic> (COAH). <bold>Cauca</bold>: Piamonte: La Libertad, 700 m elev., <named-content xmlns:xlink="http://www.w3.org/1999/xlink" content-type="dwc:verbatimCoordinates" xlink:type="simple"><named-content content-type="geo-json" specific-use="{&#34;type&#34;:&#34;Point&#34;,&#34;coordinates&#34;:[-76.479583,1.111606]}" id="NCID0EGOCI" xlink:type="simple">1°6'41.78"N, 76°28'46.5"W</named-content></named-content>, 22 Feb 2010, <italic>W. Trujillo et al. 1271</italic> (COAH). Santa <tp:taxon-name><tp:taxon-name-part taxon-name-part-type="genus">Rosa</tp:taxon-name-part></tp:taxon-name>: Inspección de Santa Marta, vereda Diamante Alto, 1150 m elev., <named-content xmlns:xlink="http://www.w3.org/1999/xlink" content-type="dwc:verbatimCoordinates" xlink:type="simple"><named-content content-type="geo-json" specific-use="{&#34;type&#34;:&#34;Point&#34;,&#34;coordinates&#34;:[-76.600000,1.233333]}" id="NCID0EVOCI" xlink:type="simple">1°14'N, 76°36'W</named-content></named-content>, 22 Jun 2002, <italic>B. Ramírez 16061</italic> (COAH). <bold>Meta</bold>: San Juan de Arama: sector del chorro Santo Domingo, Parque Nacional Natural Sierra de La Macarena, 520 m elev., <named-content xmlns:xlink="http://www.w3.org/1999/xlink" content-type="dwc:verbatimCoordinates" xlink:type="simple"><named-content content-type="geo-json" specific-use="{&#34;type&#34;:&#34;Point&#34;,&#34;coordinates&#34;:[-73.963889,3.256389]}" id="NCID0EBPCI" xlink:type="simple">3°15'23"N, 73°57'50"W</named-content></named-content>, 27 Oct 2019, <italic>D. Cárdenas et al. 52002</italic> (COAH); vereda Monserrate Bajo, finca El Paraíso, cerca al caño Las Ninfas, 590 m elev., <named-content xmlns:xlink="http://www.w3.org/1999/xlink" content-type="dwc:verbatimCoordinates" xlink:type="simple"><named-content content-type="geo-json" specific-use="{&#34;type&#34;:&#34;Point&#34;,&#34;coordinates&#34;:[-73.950850,3.342708]}" id="NCID0ELPCI" xlink:type="simple">3°20'33.75"N, 73°57'3.06"W</named-content></named-content>, 4 Apr 2004, <italic>L. Carvajal et al. 173</italic> (COAH). <bold>Putumayo</bold>: Mocoa: vereda Medio Afán, camino Serranía El Churumbelo, sector Nororiental, 900 m elev., <named-content xmlns:xlink="http://www.w3.org/1999/xlink" content-type="dwc:verbatimCoordinates" xlink:type="simple"><named-content content-type="geo-json" specific-use="{&#34;type&#34;:&#34;Point&#34;,&#34;coordinates&#34;:[-76.646389,1.177500]}" id="NCID0EXPCI" xlink:type="simple">1°10'39"N, 76°38'47"W</named-content></named-content>, 4 Oct 2000, <italic>D. Cárdenas et al. 12221</italic> (COAH); vereda San José del Pepino, <named-content xmlns:xlink="http://www.w3.org/1999/xlink" content-type="dwc:verbatimCoordinates" xlink:type="simple"><named-content content-type="geo-json" specific-use="{&#34;type&#34;:&#34;Point&#34;,&#34;coordinates&#34;:[-76.630292,1.094492]}" id="NCID0EBQCI" xlink:type="simple">1°5'40.17"N, 76°37'49.05"W</named-content></named-content>, 21 Jun 1997, <italic>R. López et al. 2514</italic> (COAH); vereda San José del Pepino, <named-content xmlns:xlink="http://www.w3.org/1999/xlink" content-type="dwc:verbatimCoordinates" xlink:type="simple"><named-content content-type="geo-json" specific-use="{&#34;type&#34;:&#34;Point&#34;,&#34;coordinates&#34;:[-76.630292,1.094492]}" id="NCID0ELQCI" xlink:type="simple">1°5'40.17"N, 76°37'49.05"W</named-content></named-content>, 21 Jun 1997, <italic>R. López et al. 2610</italic> (COAH). Orito: Santuario de Flora y Plantas Medicinales Ingui-Ande, vereda Líbano, sector de don Reinaldo, 900 m elev., <named-content xmlns:xlink="http://www.w3.org/1999/xlink" content-type="dwc:verbatimCoordinates" xlink:type="simple"><named-content content-type="geo-json" specific-use="{&#34;type&#34;:&#34;Point&#34;,&#34;coordinates&#34;:[-77.063150,0.693667]}" id="NCID0EVQCI" xlink:type="simple">0°41.62'N, 77°3.789'W</named-content></named-content>, 1 Oct 2015, <italic>D. Cárdenas et al. 45416</italic> (COAH); Santuario de Flora y Plantas Medicinales Ingui-Ande, 1004 m elev., <named-content xmlns:xlink="http://www.w3.org/1999/xlink" content-type="dwc:verbatimCoordinates" xlink:type="simple"><named-content content-type="geo-json" specific-use="{&#34;type&#34;:&#34;Point&#34;,&#34;coordinates&#34;:[-77.063350,0.693783]}" id="NCID0E6QCI" xlink:type="simple">0°41.627'N, 77°3.801'W</named-content></named-content>, 27 Sep 2015, <italic>D. Cárdenas et al. 45454</italic> (COAH); vereda El Líbano, 832 m elev., <named-content xmlns:xlink="http://www.w3.org/1999/xlink" content-type="dwc:verbatimCoordinates" xlink:type="simple"><named-content content-type="geo-json" specific-use="{&#34;type&#34;:&#34;Point&#34;,&#34;coordinates&#34;:[-77.071639,0.637500]}" id="NCID0EJRCI" xlink:type="simple">0°38'15"N, 77°4'17.9"W</named-content></named-content>, <italic>D. Cárdenas et al. 51291</italic> (COAH).</p></tp:treatment-sec><tp:treatment-sec><!--Section generated to contain objects referenced in tp:taxon-treatment.--><fig id="F1" position="float" orientation="portrait"><object-id xmlns:xlink="http://www.w3.org/1999/xlink" content-type="doi" xlink:type="simple">10.3897/phytokeys.206.75971.figure1</object-id><object-id xmlns:xlink="http://www.w3.org/1999/xlink" content-type="arpha" xlink:type="simple">3A3E646D-859D-50B1-89CF-E65121CB8D52</object-id><label>Figure 1.</label><caption><p>Phylogenetic relationships of species described in this manuscript, based on Maximum Likelihood analysis of nrITS sequences. New species are shown in bold. Species with peltate leaves are underlined. Numbers above branches are <abbrev xmlns:xlink="http://www.w3.org/1999/xlink" xlink:title="Maximum Likelihood" id="ABBRID0EN6AG" xlink:type="simple">ML</abbrev> bootstrap support values (&gt; 80).</p></caption><graphic xmlns:xlink="http://www.w3.org/1999/xlink" xlink:href="phytokeys-206-025_article-75971__-g001.jpg" position="float" orientation="portrait" xlink:type="simple" id="oo_735633.jpg"><uri content-type="original_file" xlink:type="simple">https://binary.pensoft.net/fig/735633</uri></graphic></fig><fig id="F2" position="float" orientation="portrait"><object-id xmlns:xlink="http://www.w3.org/1999/xlink" content-type="doi" xlink:type="simple">10.3897/phytokeys.206.75971.figure2</object-id><object-id xmlns:xlink="http://www.w3.org/1999/xlink" content-type="arpha" xlink:type="simple">C0234058-0DEC-500E-8338-BED859B631CD</object-id><label>Figure 2.</label><caption><p>The locality of four new <italic><tp:taxon-name><tp:taxon-name-part taxon-name-part-type="genus" reg="Piper">Piper</tp:taxon-name-part></tp:taxon-name></italic> species from the Andes eastern slopes of Colombia, Ecuador and Peru.</p></caption><graphic xmlns:xlink="http://www.w3.org/1999/xlink" xlink:href="phytokeys-206-025_article-75971__-g002.jpg" position="float" orientation="portrait" xlink:type="simple" id="oo_735634.jpg"><uri content-type="original_file" xlink:type="simple">https://binary.pensoft.net/fig/735634</uri></graphic></fig></tp:treatment-sec><ref-list><ref id="B22"><mixed-citation xmlns:xlink="http://www.w3.org/1999/xlink" xlink:type="simple"><person-group><name name-style="western"><surname>Kunth</surname><given-names>CS</given-names></name></person-group> (<year>1815</year>) [1816] <tp:taxon-name><tp:taxon-name-part taxon-name-part-type="family">Piperaceae</tp:taxon-name-part></tp:taxon-name>. Nova genera et species plantarum (quarto edn.) 1: 46–74, t. 3–17.</mixed-citation></ref><ref id="B18"><mixed-citation xmlns:xlink="http://www.w3.org/1999/xlink" xlink:type="simple"><person-group><name name-style="western"><surname>Jaramillo</surname><given-names>MA</given-names></name><name name-style="western"><surname>Callejas-Posada</surname><given-names>R</given-names></name><name name-style="western"><surname>Davidson</surname><given-names>C</given-names></name><name name-style="western"><surname>Smith</surname><given-names>JF</given-names></name><name name-style="western"><surname>Stevens</surname><given-names>AC</given-names></name><name name-style="western"><surname>Tepe</surname><given-names>EJ</given-names></name><name name-style="western"><surname>Editor</surname><given-names>C</given-names></name><name name-style="western"><surname>Plunkett</surname><given-names>GM</given-names></name></person-group> (<year>2008</year>) <article-title>A Phylogeny of the Tropical Genus <tp:taxon-name><tp:taxon-name-part taxon-name-part-type="genus">Piper</tp:taxon-name-part></tp:taxon-name> Using ITS and the Chloroplast Intron psbJ – petA.</article-title><source>Systematic Botany</source><volume>33</volume>(<issue>4</issue>): <fpage>647</fpage>–<lpage>660</lpage>. <ext-link xlink:type="simple" ext-link-type="doi" xlink:href="10.1600/036364408786500244">https://doi.org/10.1600/036364408786500244</ext-link></mixed-citation></ref><ref id="B5"><mixed-citation xmlns:xlink="http://www.w3.org/1999/xlink" xlink:type="simple"><person-group><name name-style="western"><surname>Callejas-Posada</surname><given-names>R</given-names></name></person-group> (<year>2020</year>) <tp:taxon-name><tp:taxon-name-part taxon-name-part-type="family">Piperaceae</tp:taxon-name-part></tp:taxon-name>. In: Davidse G, Ulloa C, Hernández-Macías HM, Knapp S (Eds) Flora Mesoamericana. Missouri Botanical Garden Press, Saint Louis.</mixed-citation></ref></ref-list></tp:taxon-treatment>
